# Supplementary material for: Transcription profiles of non-immortalized breast cancer cell lines
Source: BMC Cancer. 2006 Apr 20;6:99. doi: 10.1186/1471-2407-6-99 (PMC1524972; doi:10.1186/1471-2407-6-99)
Supplement: Additional File 8 — Table S5:.xls: p-values of Go Miner. [file 1471-2407-6-99-S8.xls]

## Sheet: gominer summary 42
GO ID	Total	Under	Over	Change	P-Value (Under)	P-Value (Over)	P-Value (Changed)	Term
7155	86	6	8	14	0.0094	0.0006	0	cell adhesion
5194	62	6	8	14	0.0017	0.0001	0	cell adhesion molecule activity
5578	43	1	8	9	0.6411	0	0.0001	extracellular matrix
8369	108	7	8	15	0.007	0.0031	0.0001	obsolete molecular function
5576	120	5	10	15	0.1271	0.0002	0.0002	extracellular
4895	16	3	2	5	0.0048	0.0594	0.0006	cell adhesion receptor activity
16021	178	8	10	18	0.0332	0.0063	0.0006	integral to membrane
8305	16	3	2	5	0.0048	0.0594	0.0006	integrin complex
4872	111	5	8	13	0.0979	0.0037	0.0012	receptor activity
7229	19	3	2	5	0.0079	0.0808	0.0014	integrin-mediated signaling pathway
7160	19	3	2	5	0.0079	0.0808	0.0014	cell-matrix adhesion
16020	225	9	11	20	0.0457	0.0115	0.0014	membrane
5605	2	1	1	2	0.0454	0.0501	0.0023	basal lamina
4866	13	2	2	4	0.0335	0.0404	0.0024	endopeptidase inhibitor activity
30414	13	2	2	4	0.0335	0.0404	0.0024	protease inhibitor activity
4857	22	3	2	5	0.012	0.1044	0.0029	enzyme inhibitor activity
5886	128	5	8	13	0.1563	0.0091	0.0045	plasma membrane
5887	99	4	7	11	0.1829	0.008	0.0048	integral to plasma membrane
7275	165	7	8	15	0.0642	0.0402	0.0063	development
5604	10	1	2	3	0.2082	0.0244	0.0099	basement membrane
7154	340	11	13	24	0.1024	0.0419	0.0104	cell communication
50877	19	3	1	4	0.0079	0.3895	0.0107	neurophysiological process
46872	82	6	3	9	0.0074	0.3457	0.0124	metal ion binding
50879	12	2	1	3	0.0287	0.2668	0.017	organismal movement
5509	45	3	3	6	0.0789	0.1005	0.0173	calcium ion binding
8191	5	0	2	2	1	0.0059	0.0208	metalloendopeptidase inhibitor activity
7600	15	2	1	3	0.0439	0.3221	0.0317	sensory perception
5520	7	0	2	2	1	0.0119	0.041	insulin-like growth factor binding
4867	7	2	0	2	0.0098	1	0.041	serine-type endopeptidase inhibitor activity
1501	17	0	3	3	1	0.0076	0.0443	skeletal development
9888	17	2	1	3	0.0553	0.3566	0.0443	histogenesis
7492	1	1	0	1	0.0229	1	0.0483	endoderm development
46131	1	1	0	1	0.0229	1	0.0483	pyrimidine ribonucleoside metabolism
46087	1	1	0	1	0.0229	1	0.0483	cytidine metabolism
7044	1	1	0	1	0.0229	1	0.0483	cell-substrate junction assembly
1619	1	1	0	1	0.0229	1	0.0483	lysosphingolipid and lysophosphatidic acid receptor activity
45125	1	1	0	1	0.0229	1	0.0483	bioactive lipid receptor activity
45061	1	1	0	1	0.0229	1	0.0483	thymic T-cell selection
45058	1	1	0	1	0.0229	1	0.0483	T-cell selection
6213	1	1	0	1	0.0229	1	0.0483	pyrimidine nucleoside metabolism
9913	1	1	0	1	0.0229	1	0.0483	epidermal cell differentiation
9912	1	1	0	1	0.0229	1	0.0483	hair cell fate commitment
50819	1	1	0	1	0.0229	1	0.0483	negative regulation of coagulation
50818	1	1	0	1	0.0229	1	0.0483	regulation of coagulation
9795	1	1	0	1	0.0229	1	0.0483	embryonic morphogenesis
4297	1	1	0	1	0.0229	1	0.0483	u-plasminogen activator activity
4249	1	0	1	1	1	0.0254	0.0483	stromelysin 3 activity
42491	1	1	0	1	0.0229	1	0.0483	hair cell differentiation
42490	1	1	0	1	0.0229	1	0.0483	mechanoreceptor differentiation
4126	1	1	0	1	0.0229	1	0.0483	cytidine deaminase activity
30326	1	1	0	1	0.0229	1	0.0483	limb morphogenesis
8426	1	1	0	1	0.0229	1	0.0483	protein kinase C inhibitor activity
19864	1	0	1	1	1	0.0254	0.0483	IgG binding
30195	1	1	0	1	0.0229	1	0.0483	negative regulation of blood coagulation
30193	1	1	0	1	0.0229	1	0.0483	regulation of blood coagulation
7156	18	2	1	3	0.0614	0.3733	0.0515	homophilic cell adhesion
50957	8	1	1	2	0.1702	0.1865	0.053	equilibrioception
50953	8	1	1	2	0.1702	0.1865	0.053	sensory perception of light
50885	8	1	1	2	0.1702	0.1865	0.053	regulation of balance
50881	8	1	1	2	0.1702	0.1865	0.053	musculoskeletal movement
7601	8	1	1	2	0.1702	0.1865	0.053	visual perception
9581	19	2	1	3	0.0676	0.3895	0.0591	detection of external stimulus
5615	45	3	2	5	0.0789	0.3178	0.0595	extracellular space
19838	9	0	2	2	1	0.0198	0.0661	growth factor binding
9653	114	4	5	9	0.2592	0.1502	0.0851	morphogenesis
15078	2	0	1	1	1	0.0501	0.0943	hydrogen ion transporter activity
15077	2	0	1	1	1	0.0501	0.0943	monovalent inorganic cation transporter activity
15075	2	0	1	1	1	0.0501	0.0943	ion transporter activity
6818	2	0	1	1	1	0.0501	0.0943	hydrogen transport
6469	2	1	0	1	0.0454	1	0.0943	negative regulation of protein kinase activity
5913	2	1	0	1	0.0454	1	0.0943	cell-cell adherens junction
5589	2	0	1	1	1	0.0501	0.0943	collagen type VI
4716	2	0	1	1	1	0.0501	0.0943	receptor signaling protein tyrosine kinase activity
5112	2	1	0	1	0.0454	1	0.0943	Notch binding
5035	2	0	1	1	1	0.0501	0.0943	death receptor activity
5031	2	0	1	1	1	0.0501	0.0943	tumor necrosis factor receptor activity
5007	2	0	1	1	1	0.0501	0.0943	fibroblast growth factor receptor activity
15992	2	0	1	1	1	0.0501	0.0943	proton transport
8408	2	1	0	1	0.0454	1	0.0943	3'-5'-exonuclease activity
8324	2	0	1	1	1	0.0501	0.0943	cation transporter activity
19865	2	0	1	1	1	0.0501	0.0943	immunoglobulin binding
45859	2	1	0	1	0.0454	1	0.0943	regulation of protein kinase activity
5625	23	2	1	3	0.0948	0.4506	0.0946	soluble fraction
8544	11	1	1	2	0.2266	0.2475	0.095	epidermal differentiation
50874	134	5	5	10	0.1801	0.2427	0.0957	organismal physiological process
9887	100	4	4	8	0.1877	0.2415	0.0972	organogenesis
46914	37	3	1	4	0.0486	0.6217	0.0973	transition metal ion binding
50789	101	3	5	8	0.4146	0.1011	0.1017	regulation of biological process
7398	12	1	1	2	0.2446	0.2668	0.1106	ectoderm development
4714	25	0	3	3	1	0.0226	0.115	transmembrane receptor protein tyrosine kinase activity
16337	26	2	1	3	0.1169	0.4926	0.1258	cell-cell adhesion
5575	680	17	19	36	0.311	0.2447	0.128	cellular_component
5198	73	4	2	6	0.078	0.5667	0.1314	structural molecule activity
19199	27	0	3	3	1	0.0278	0.1369	transmembrane receptor protein kinase activity
19239	3	1	0	1	0.0674	1	0.1382	deaminase activity
5912	3	1	0	1	0.0674	1	0.1382	adherens junction
1503	3	0	1	1	1	0.0743	0.1382	ossification
5518	3	0	1	1	1	0.0743	0.1382	collagen binding
50791	3	1	0	1	0.0674	1	0.1382	regulation of physiological process
5027	3	0	1	1	1	0.0743	0.1382	NGF/TNF (6 C-domain) receptor activity
4527	3	1	0	1	0.0674	1	0.1382	exonuclease activity
9119	3	1	0	1	0.0674	1	0.1382	ribonucleoside metabolism
46849	3	0	1	1	1	0.0743	0.1382	bone remodeling
8543	3	0	1	1	1	0.0743	0.1382	fibroblast growth factor receptor signaling pathway
30334	3	1	0	1	0.0674	1	0.1382	regulation of cell migration
19904	3	1	0	1	0.0674	1	0.1382	protein domain specific binding
30217	3	1	0	1	0.0674	1	0.1382	T-cell differentiation
50878	14	1	1	2	0.2794	0.3041	0.1436	regulation of body fluids
50817	14	1	1	2	0.2794	0.3041	0.1436	coagulation
7599	14	1	1	2	0.2794	0.3041	0.1436	hemostasis
7596	14	1	1	2	0.2794	0.3041	0.1436	blood coagulation
4871	242	6	9	15	0.4969	0.1268	0.1582	signal transducer activity
8270	29	2	1	3	0.1403	0.5314	0.1602	zinc ion binding
30234	61	3	2	5	0.1587	0.4668	0.1643	enzyme regulator activity
6928	30	2	1	3	0.1483	0.5437	0.1723	cell motility
1558	16	0	2	2	1	0.0594	0.1784	regulation of cell growth
6812	4	0	1	1	1	0.0978	0.18	cation transport
6811	4	0	1	1	1	0.0978	0.18	ion transport
7268	4	1	0	1	0.0888	1	0.18	synaptic transmission
19226	4	1	0	1	0.0888	1	0.18	transmission of nerve impulse
7219	4	1	0	1	0.0888	1	0.18	Notch signaling pathway
50905	4	1	0	1	0.0888	1	0.18	neuromuscular physiological process
50876	4	0	1	1	1	0.0978	0.18	reproductive physiological process
5178	4	0	1	1	1	0.0978	0.18	integrin binding
43086	4	1	0	1	0.0888	1	0.18	negative regulation of enzyme activity
15672	4	0	1	1	1	0.0978	0.18	monovalent inorganic cation transport
30145	4	1	0	1	0.0888	1	0.18	manganese ion binding
8243	4	1	0	1	0.0888	1	0.18	plasminogen activator activity
8014	4	0	1	1	1	0.0978	0.18	calcium-dependent cell adhesion molecule activity
7565	4	0	1	1	1	0.0978	0.18	pregnancy
7165	271	8	8	16	0.2582	0.3752	0.2012	signal transduction
7166	120	5	3	8	0.1271	0.6073	0.2107	cell surface receptor linked signal transduction
5201	18	0	2	2	1	0.0734	0.2144	extracellular matrix structural constituent
7162	5	0	1	1	1	0.1208	0.2198	negative regulation of cell adhesion
9790	5	1	0	1	0.1098	1	0.2198	embryonic development
16814	5	1	0	1	0.1098	1	0.2198	hydrolase activity, acting on carbon-nitrogen (but not peptide) bonds, in cyclic amidines
4295	5	1	0	1	0.1098	1	0.2198	trypsin activity
4263	5	1	0	1	0.1098	1	0.2198	chymotrypsin activity
3793	5	1	0	1	0.1098	1	0.2198	defense/immunity protein activity
42110	5	1	0	1	0.1098	1	0.2198	T-cell activation
50794	86	1	5	6	0.8785	0.0573	0.2276	regulation of cellular process
16049	19	0	2	2	1	0.0808	0.2326	cell growth
8237	19	0	2	2	1	0.0808	0.2326	metallopeptidase activity
30154	20	2	0	2	0.0741	1	0.251	cell differentiation
7283	6	1	0	1	0.1304	1	0.2577	spermatogenesis
48232	6	1	0	1	0.1304	1	0.2577	male gamete generation
9116	6	1	0	1	0.1304	1	0.2577	nucleoside metabolism
30155	6	0	1	1	1	0.1433	0.2577	regulation of cell adhesion
30098	6	1	0	1	0.1304	1	0.2577	lymphocyte differentiation
9987	572	13	17	30	0.6334	0.171	0.2604	cellular process
4888	74	1	4	5	0.8346	0.1096	0.2821	transmembrane receptor activity
19210	7	1	0	1	0.1505	1	0.2938	kinase inhibitor activity
1709	7	1	0	1	0.1505	1	0.2938	cell fate determination
45165	7	1	0	1	0.1505	1	0.2938	cell fate commitment
1584	7	1	0	1	0.1505	1	0.2938	rhodopsin-like receptor activity
4860	7	1	0	1	0.1505	1	0.2938	protein kinase inhibitor activity
30574	7	0	1	1	1	0.1651	0.2938	collagen catabolism
4713	60	0	4	4	1	0.0588	0.328	protein-tyrosine kinase activity
7276	8	1	0	1	0.1702	1	0.3282	gametogenesis
5911	8	1	0	1	0.1702	1	0.3282	intercellular junction
50982	8	1	0	1	0.1702	1	0.3282	detection of mechanical stimulus
50954	8	1	0	1	0.1702	1	0.3282	sensory perception of mechanical stimulus
9582	8	1	0	1	0.1702	1	0.3282	detection of abiotic stimulus
165	8	0	1	1	1	0.1865	0.3282	MAPKKK cascade
4518	8	1	0	1	0.1702	1	0.3282	nuclease activity
3	8	1	0	1	0.1702	1	0.3282	reproduction
16327	8	1	0	1	0.1702	1	0.3282	apicolateral plasma membrane
19953	8	1	0	1	0.1702	1	0.3282	sexual reproduction
7605	8	1	0	1	0.1702	1	0.3282	perception of sound
9605	136	4	4	8	0.3816	0.4619	0.3288	response to external stimulus
6968	9	0	1	1	1	0.2073	0.361	cellular defense response
16477	9	1	0	1	0.1894	1	0.361	cell migration
30097	9	1	0	1	0.1894	1	0.361	hemopoiesis
30054	9	1	0	1	0.1894	1	0.361	cell junction
4175	27	1	1	2	0.4711	0.5058	0.3789	endopeptidase activity
267	46	2	1	3	0.2852	0.7034	0.386	cell fraction
45321	10	1	0	1	0.2082	1	0.3922	immune cell activation
1775	10	1	0	1	0.2082	1	0.3922	cell activation
6461	10	1	0	1	0.2082	1	0.3922	protein complex assembly
16810	10	1	0	1	0.2082	1	0.3922	hydrolase activity, acting on carbon-nitrogen (but not peptide) bonds
4252	10	1	0	1	0.2082	1	0.3922	serine-type endopeptidase activity
46649	10	1	0	1	0.2082	1	0.3922	lymphocyte activation
8236	10	1	0	1	0.2082	1	0.3922	serine-type peptidase activity
8284	28	0	2	2	1	0.156	0.3966	positive regulation of cell proliferation
6508	48	1	2	3	0.6826	0.3467	0.4132	proteolysis and peptidolysis
9057	48	1	2	3	0.6826	0.3467	0.4132	macromolecule catabolism
30163	48	1	2	3	0.6826	0.3467	0.4132	protein catabolism
8233	48	1	2	3	0.6826	0.3467	0.4132	peptidase activity
9611	29	0	2	2	1	0.1651	0.4141	response to wounding
7517	11	1	0	1	0.2266	1	0.4219	muscle development
9628	31	2	0	2	0.1564	1	0.4484	response to abiotic stimulus
5581	12	0	1	1	1	0.2668	0.4502	collagen
4930	12	1	0	1	0.2446	1	0.4502	G-protein coupled receptor activity
3735	12	1	0	1	0.2446	1	0.4502	structural constituent of ribosome
19887	12	1	0	1	0.2446	1	0.4502	protein kinase regulator activity
8092	12	1	0	1	0.2446	1	0.4502	cytoskeletal protein binding
6468	113	2	4	6	0.757	0.3192	0.4712	protein amino acid phosphorylation
19207	13	1	0	1	0.2622	1	0.4772	kinase regulator activity
5515	114	2	4	6	0.7617	0.3254	0.4804	protein binding
16310	114	2	4	6	0.7617	0.3254	0.4804	phosphorylation
4222	14	0	1	1	1	0.3041	0.5028	metalloendopeptidase activity
8201	14	0	1	1	1	0.3041	0.5028	heparin binding
6935	15	1	0	1	0.2962	1	0.5273	chemotaxis
3702	15	1	0	1	0.2962	1	0.5273	RNA polymerase II transcription factor activity
42330	15	1	0	1	0.2962	1	0.5273	taxis
9056	58	1	2	3	0.7523	0.44	0.5424	catabolism
3674	780	18	20	38	0.6973	0.6533	0.5868	molecular_function
45111	18	1	0	1	0.3444	1	0.5938	intermediate filament cytoskeleton
5882	18	1	0	1	0.3444	1	0.5938	intermediate filament
5539	18	0	1	1	1	0.3733	0.5938	glycosaminoglycan binding
42127	63	1	2	3	0.7815	0.4843	0.6011	regulation of cell proliferation
6796	128	2	4	6	0.8192	0.4124	0.6033	phosphate metabolism
6793	128	2	4	6	0.8192	0.4124	0.6033	phosphorus metabolism
50790	19	1	0	1	0.3598	1	0.6138	regulation of enzyme activity
5200	19	1	0	1	0.3598	1	0.6138	structural constituent of cytoskeleton
42221	21	1	0	1	0.3895	1	0.6511	response to chemical substance
7028	22	1	0	1	0.4039	1	0.6684	cytoplasm organization and biogenesis
4672	115	1	4	5	0.9436	0.3315	0.6748	protein kinase activity
5739	23	1	0	1	0.418	1	0.6848	mitochondrion
5554	23	0	1	1	1	0.4506	0.6848	molecular_function unknown
16773	117	1	4	5	0.9466	0.3439	0.6905	phosphotransferase activity, alcohol group as acceptor
19538	227	4	6	10	0.8106	0.5362	0.6963	protein metabolism
5624	24	1	0	1	0.4317	1	0.7005	membrane fraction
6955	97	2	2	4	0.6732	0.7272	0.7112	immune response
6464	144	2	4	6	0.8704	0.5104	0.7241	protein modification
6952	99	2	2	4	0.6848	0.7381	0.727	defense response
16787	122	3	2	5	0.5476	0.8407	0.7277	hydrolase activity
9117	26	1	0	1	0.4583	1	0.7296	nucleotide metabolism
7243	27	0	1	1	1	0.5058	0.7431	protein kinase cascade
7169	27	0	1	1	1	0.5058	0.7431	transmembrane receptor protein tyrosine kinase signaling pathway
50896	192	4	4	8	0.6767	0.7558	0.7466	response to stimulus
6357	28	1	0	1	0.4836	1	0.7559	regulation of transcription from Pol II promoter
5215	29	0	1	1	1	0.5314	0.7681	transporter activity
16788	29	1	0	1	0.4959	1	0.7681	hydrolase activity, acting on ester bonds
7267	56	2	0	2	0.3723	1	0.7705	cell-cell signaling
8150	794	18	20	38	0.8187	0.7882	0.777	biological_process
9607	106	2	2	4	0.7227	0.7738	0.7776	response to biotic stimulus
30528	82	3	0	3	0.2886	1	0.7784	transcription regulator activity
5856	58	2	0	2	0.3894	1	0.7876	cytoskeleton
7186	31	1	0	1	0.5196	1	0.7907	G-protein coupled receptor protein signaling pathway
6355	109	4	0	4	0.2328	1	0.797	regulation of transcription, DNA-dependent
16772	133	1	4	5	0.9655	0.4434	0.7987	transferase activity, transferring phosphorus-containing groups
45449	111	4	0	4	0.2433	1	0.8092	regulation of transcription
6351	111	4	0	4	0.2433	1	0.8092	transcription, DNA-dependent
16301	135	1	4	5	0.9674	0.4557	0.81	kinase activity
8283	228	2	7	9	0.9829	0.3501	0.8181	cell proliferation
6350	113	4	0	4	0.2538	1	0.8208	transcription
7167	35	0	1	1	1	0.6008	0.8298	enzyme linked receptor protein signaling pathway
16043	35	1	0	1	0.5639	1	0.8298	cell organization and biogenesis
3700	67	2	0	2	0.4639	1	0.8521	transcription factor activity
5057	38	0	1	1	1	0.6318	0.8543	receptor signaling protein activity
6139	215	6	2	8	0.3684	0.9857	0.8582	nucleobase, nucleoside, nucleotide and nucleic acid metabolism
5524	151	1	4	5	0.9792	0.5516	0.8838	ATP binding
30554	152	1	4	5	0.9798	0.5573	0.8875	adenyl nucleotide binding
6810	43	0	1	1	1	0.6783	0.8877	transport
6366	43	1	0	1	0.6411	1	0.8877	transcription from Pol II promoter
5623	579	14	11	25	0.4701	0.9747	0.8885	cell
7242	77	0	2	2	1	0.5972	0.9029	intracellular signaling cascade
8083	46	1	0	1	0.6666	1	0.904	growth factor activity
6915	79	0	2	2	1	0.6119	0.9109	apoptosis
12501	79	0	2	2	1	0.6119	0.9109	programmed cell death
5102	79	1	1	2	0.8545	0.8815	0.9109	receptor binding
4674	79	1	1	2	0.8545	0.8815	0.9109	protein serine/threonine kinase activity
16265	80	0	2	2	1	0.6191	0.9147	death
8219	80	0	2	2	1	0.6191	0.9147	cell death
16740	161	1	4	5	0.9844	0.6077	0.9167	transferase activity
9613	49	0	1	1	1	0.7267	0.918	response to pest/pathogen/parasite
8151	324	4	8	12	0.974	0.6215	0.918	cell growth and/or maintenance
6259	83	0	2	2	1	0.6401	0.9252	DNA metabolism
50875	397	5	10	15	0.9857	0.5979	0.9363	cellular physiological process
17076	179	1	4	5	0.9908	0.6988	0.9564	purine nucleotide binding
8152	452	9	8	17	0.8087	0.9608	0.9586	metabolism
166	181	1	4	5	0.9913	0.7081	0.9596	nucleotide binding
7582	682	13	16	29	0.9646	0.8516	0.965	physiological process
74	112	1	1	2	0.9388	0.9546	0.9805	regulation of cell cycle
5488	533	9	11	20	0.9622	0.9161	0.9812	binding
6950	116	0	2	2	1	0.8179	0.9839	response to stress
3824	327	4	6	10	0.9758	0.899	0.9839	catalytic activity
7049	159	2	1	3	0.9066	0.9893	0.9905	cell cycle
5737	201	4	0	4	0.7156	1	0.9947	cytoplasm
3677	139	2	0	2	0.8559	1	0.995	DNA binding
5634	224	4	0	4	0.801	1	0.9983	nucleus
3676	164	2	0	2	0.9166	1	0.9987	nucleic acid binding
45786	23	0	0	0	1	1	1	negative regulation of cell cycle
45765	1	0	0	0	1	1	1	regulation of angiogenesis
45761	2	0	0	0	1	1	1	regulation of adenylate cyclase activity
45749	1	0	0	0	1	1	1	negative regulation of S phase of mitotic cell cycle
7498	4	0	0	0	1	1	1	mesoderm development
19439	1	0	0	0	1	1	1	aromatic compound catabolism
19430	1	0	0	0	1	1	1	removal of superoxide radicals
15071	2	0	0	0	1	1	1	protein phosphatase type 2C activity
15070	1	0	0	0	1	1	1	toxin activity
15036	2	0	0	0	1	1	1	disulfide oxidoreductase activity
15035	1	0	0	0	1	1	1	protein disulfide oxidoreductase activity
15031	19	0	0	0	1	1	1	protein transport
7420	1	0	0	0	1	1	1	brain development
15029	1	0	0	0	1	1	1	internalization receptor activity
7418	1	0	0	0	1	1	1	ventral midline development
7417	3	0	0	0	1	1	1	central nervous system development
7411	2	0	0	0	1	1	1	axon guidance
15020	1	0	0	0	1	1	1	glucuronosyltransferase activity
7409	3	0	0	0	1	1	1	axonogenesis
46164	3	0	0	0	1	1	1	alcohol catabolism
6997	12	0	0	0	1	1	1	nuclear organization and biogenesis
6996	19	0	0	0	1	1	1	organelle organization and biogenesis
46148	3	0	0	0	1	1	1	pigment biosynthesis
46138	3	0	0	0	1	1	1	coenzyme and prosthetic group biosynthesis
6979	3	0	0	0	1	1	1	response to oxidative stress
6975	2	0	0	0	1	1	1	DNA damage induced protein phosphorylation
6974	48	0	0	0	1	1	1	response to DNA damage stimulus
46128	2	0	0	0	1	1	1	purine ribonucleoside metabolism
46112	6	0	0	0	1	1	1	nucleobase biosynthesis
6959	19	0	0	0	1	1	1	humoral immune response
6954	18	0	0	0	1	1	1	inflammatory response
6953	3	0	0	0	1	1	1	acute-phase response
6942	1	0	0	0	1	1	1	regulation of striated muscle contraction
6941	2	0	0	0	1	1	1	striated muscle contraction
6937	1	0	0	0	1	1	1	regulation of muscle contraction
6936	4	0	0	0	1	1	1	muscle contraction
6929	1	0	0	0	1	1	1	substrate-bound cell migration
6921	1	0	0	0	1	1	1	disassembly of cell structures
6919	5	0	0	0	1	1	1	caspase activation
6917	27	0	0	0	1	1	1	induction of apoptosis
6916	21	0	0	0	1	1	1	anti-apoptosis
6914	1	0	0	0	1	1	1	autophagy
6913	10	0	0	0	1	1	1	nucleocytoplasmic transport
6912	1	0	0	0	1	1	1	phagosome formation
6909	1	0	0	0	1	1	1	phagocytosis
45666	1	0	0	0	1	1	1	positive regulation of neuron differentiation
45664	2	0	0	0	1	1	1	regulation of neuron differentiation
19370	2	0	0	0	1	1	1	leukotriene biosynthesis
7399	35	0	0	0	1	1	1	neurogenesis
45602	1	0	0	0	1	1	1	negative regulation of endothelial cell differentiation
45601	1	0	0	0	1	1	1	regulation of endothelial cell differentiation
7389	3	0	0	0	1	1	1	pattern specification
19344	1	0	0	0	1	1	1	cysteine biosynthesis
7369	2	0	0	0	1	1	1	gastrulation
7368	1	0	0	0	1	1	1	determination of left/right symmetry
19320	3	0	0	0	1	1	1	hexose catabolism
19318	4	0	0	0	1	1	1	hexose metabolism
7346	2	0	0	0	1	1	1	regulation of mitotic cell cycle
46083	1	0	0	0	1	1	1	adenine metabolism
46075	1	0	0	0	1	1	1	dTTP metabolism
46073	1	0	0	0	1	1	1	dTMP metabolism
46072	1	0	0	0	1	1	1	dTDP metabolism
46051	4	0	0	0	1	1	1	UTP metabolism
6898	2	0	0	0	1	1	1	receptor mediated endocytosis
6897	6	0	0	0	1	1	1	endocytosis
6892	1	0	0	0	1	1	1	post-Golgi transport
46049	1	0	0	0	1	1	1	UMP metabolism
6890	1	0	0	0	1	1	1	retrograde transport, Golgi to ER
46040	2	0	0	0	1	1	1	IMP metabolism
6887	1	0	0	0	1	1	1	exocytosis
6886	17	0	0	0	1	1	1	intracellular protein transport
46039	6	0	0	0	1	1	1	GTP metabolism
46037	3	0	0	0	1	1	1	GMP metabolism
46036	4	0	0	0	1	1	1	CTP metabolism
46034	1	0	0	0	1	1	1	ATP metabolism
46033	1	0	0	0	1	1	1	AMP metabolism
6879	1	0	0	0	1	1	1	iron ion homeostasis
6875	3	0	0	0	1	1	1	metal ion homeostasis
6874	1	0	0	0	1	1	1	calcium ion homeostasis
6873	3	0	0	0	1	1	1	cell ion homeostasis
6869	1	0	0	0	1	1	1	lipid transport
46006	1	0	0	0	1	1	1	regulation of activated T-cell proliferation
6839	1	0	0	0	1	1	1	mitochondrial transport
6814	1	0	0	0	1	1	1	sodium ion transport
6813	1	0	0	0	1	1	1	potassium ion transport
45597	2	0	0	0	1	1	1	positive regulation of cell differentiation
45596	1	0	0	0	1	1	1	negative regulation of cell differentiation
45595	5	0	0	0	1	1	1	regulation of cell differentiation
6809	2	0	0	0	1	1	1	nitric oxide biosynthesis
6807	2	0	0	0	1	1	1	nitrogen metabolism
6805	2	0	0	0	1	1	1	xenobiotic metabolism
6801	2	0	0	0	1	1	1	superoxide metabolism
6800	5	0	0	0	1	1	1	oxygen and reactive oxygen species metabolism
10033	1	0	0	0	1	1	1	response to organic substance
45569	1	0	0	0	1	1	1	TRAIL binding
7281	1	0	0	0	1	1	1	germ-cell development
19238	2	0	0	0	1	1	1	cyclohydrolase activity
7266	7	0	0	0	1	1	1	Rho protein signal transduction
7265	4	0	0	0	1	1	1	RAS protein signal transduction
7264	26	0	0	0	1	1	1	small GTPase mediated signal transduction
7262	1	0	0	0	1	1	1	STAT protein nuclear translocation
7261	1	0	0	0	1	1	1	STAT protein dimerization
7260	2	0	0	0	1	1	1	tyrosine phosphorylation of STAT protein
19222	6	0	0	0	1	1	1	regulation of metabolism
7259	6	0	0	0	1	1	1	JAK-STAT cascade
7257	1	0	0	0	1	1	1	activation of JUNK
7254	6	0	0	0	1	1	1	JNK cascade
7253	2	0	0	0	1	1	1	cytoplasmic sequestering of NF-kappaB
7250	1	0	0	0	1	1	1	activation of NF-kappaB-inducing kinase
19213	3	0	0	0	1	1	1	deacetylase activity
19212	1	0	0	0	1	1	1	phosphatase inhibitor activity
19211	1	0	0	0	1	1	1	phosphatase activator activity
7249	4	0	0	0	1	1	1	NIK-I-kappaB/NF-kappaB cascade
19209	5	0	0	0	1	1	1	kinase activator activity
19208	5	0	0	0	1	1	1	phosphatase regulator activity
19206	2	0	0	0	1	1	1	nucleoside kinase activity
19205	11	0	0	0	1	1	1	nucleobase, nucleoside, nucleotide kinase activity
19201	5	0	0	0	1	1	1	nucleotide kinase activity
7223	3	0	0	0	1	1	1	frizzled-2 signaling pathway
7222	2	0	0	0	1	1	1	frizzled signaling pathway
7218	5	0	0	0	1	1	1	neuropeptide signaling pathway
7214	1	0	0	0	1	1	1	gamma-aminobutyric acid signaling pathway
7213	1	0	0	0	1	1	1	acetyl choline receptor signaling, muscarinic pathway
7205	1	0	0	0	1	1	1	protein kinase C activation
7204	1	0	0	0	1	1	1	cytosolic calcium ion concentration elevation
7200	3	0	0	0	1	1	1	G-protein signaling, coupled to IP3 second messenger (phospholipase C activating)
6790	4	0	0	0	1	1	1	sulfur metabolism
6783	1	0	0	0	1	1	1	heme biosynthesis
6780	1	0	0	0	1	1	1	uroporphyrinogen III biosynthesis
6779	1	0	0	0	1	1	1	porphyrin biosynthesis
6778	1	0	0	0	1	1	1	porphyrin metabolism
6766	1	0	0	0	1	1	1	vitamin metabolism
6760	1	0	0	0	1	1	1	folic acid and derivative metabolism
6752	1	0	0	0	1	1	1	group transfer coenzyme metabolism
6750	1	0	0	0	1	1	1	glutathione biosynthesis
6749	1	0	0	0	1	1	1	glutathione metabolism
6732	3	0	0	0	1	1	1	coenzyme metabolism
6731	4	0	0	0	1	1	1	coenzyme and prosthetic group metabolism
6730	2	0	0	0	1	1	1	one-carbon compound metabolism
6725	11	0	0	0	1	1	1	aromatic compound metabolism
45446	2	0	0	0	1	1	1	endothelial cell differentiation
45445	2	0	0	0	1	1	1	myoblast differentiation
45444	1	0	0	0	1	1	1	adipocyte differentiation
19198	2	0	0	0	1	1	1	transmembrane receptor protein phosphatase activity
45428	1	0	0	0	1	1	1	regulation of nitric oxide biosynthesis
7194	2	0	0	0	1	1	1	negative regulation of adenylate cyclase activity
7193	2	0	0	0	1	1	1	G-protein signaling, adenylate cyclase inhibiting pathway
7188	2	0	0	0	1	1	1	G-protein signaling, coupled to cAMP nucleotide second messenger
7187	2	0	0	0	1	1	1	G-protein signaling, coupled to cyclic nucleotide second messenger
7185	2	0	0	0	1	1	1	transmembrane receptor protein tyrosine phosphatase signaling pathway
7179	5	0	0	0	1	1	1	transforming growth factor beta receptor signaling pathway
7178	6	0	0	0	1	1	1	transmembrane receptor protein serine/threonine kinase signaling pathway
7173	2	0	0	0	1	1	1	epidermal growth factor receptor signaling pathway
7172	4	0	0	0	1	1	1	signal complex formation
7170	1	0	0	0	1	1	1	transmembrane receptor protein tyrosine kinase ligand binding
19136	1	0	0	0	1	1	1	deoxynucleoside kinase activity
7164	1	0	0	0	1	1	1	establishment of tissue polarity
7163	1	0	0	0	1	1	1	establishment and/or maintenance of cell polarity
7161	1	0	0	0	1	1	1	calcium-independent cell-matrix adhesion
7159	2	0	0	0	1	1	1	leukocyte cell adhesion
7157	5	0	0	0	1	1	1	heterophilic cell adhesion
19104	2	0	0	0	1	1	1	DNA N-glycosylase activity
7131	5	0	0	0	1	1	1	meiotic recombination
7128	5	0	0	0	1	1	1	meiotic prophase I
7127	5	0	0	0	1	1	1	meiosis I
7126	7	0	0	0	1	1	1	meiosis
1819	1	0	0	0	1	1	1	positive regulation of cytokine production
1818	1	0	0	0	1	1	1	negative regulation of cytokine production
1817	2	0	0	0	1	1	1	regulation of cytokine production
1816	2	0	0	0	1	1	1	cytokine production
6693	1	0	0	0	1	1	1	prostaglandin metabolism
6692	1	0	0	0	1	1	1	prostanoid metabolism
6691	2	0	0	0	1	1	1	leukotriene metabolism
6690	3	0	0	0	1	1	1	icosanoid metabolism
6672	1	0	0	0	1	1	1	ceramide metabolism
6665	1	0	0	0	1	1	1	sphingolipid metabolism
6644	1	0	0	0	1	1	1	phospholipid metabolism
6643	2	0	0	0	1	1	1	membrane lipid metabolism
6633	3	0	0	0	1	1	1	fatty acid biosynthesis
6631	5	0	0	0	1	1	1	fatty acid metabolism
6629	10	0	0	0	1	1	1	lipid metabolism
6621	1	0	0	0	1	1	1	protein-ER retention
6613	1	0	0	0	1	1	1	cotranslational membrane targeting
6612	1	0	0	0	1	1	1	protein-membrane targeting
6607	2	0	0	0	1	1	1	NLS-bearing substrate-nucleus import
6606	8	0	0	0	1	1	1	protein-nucleus import
6605	11	0	0	0	1	1	1	protein targeting
45355	1	0	0	0	1	1	1	negative regulation of interferon-alpha biosynthesis
45354	1	0	0	0	1	1	1	regulation of interferon-alpha biosynthesis
45351	1	0	0	0	1	1	1	interferon type I biosynthesis
45349	1	0	0	0	1	1	1	interferon-alpha biosynthesis
45347	1	0	0	0	1	1	1	negative regulation of MHC class II biosynthesis
45346	1	0	0	0	1	1	1	regulation of MHC class II biosynthesis
45343	1	0	0	0	1	1	1	regulation of MHC class I biosynthesis
45342	1	0	0	0	1	1	1	MHC class II biosynthesis
45341	1	0	0	0	1	1	1	MHC class I biosynthesis
19063	1	0	0	0	1	1	1	virion penetration
7095	1	0	0	0	1	1	1	mitotic G2 checkpoint
7093	3	0	0	0	1	1	1	mitotic checkpoint
7091	1	0	0	0	1	1	1	mitotic metaphase/anaphase transition
7090	2	0	0	0	1	1	1	regulation of S phase of mitotic cell cycle
19059	1	0	0	0	1	1	1	initiation of viral infection
19058	1	0	0	0	1	1	1	viral infectious cycle
7089	6	0	0	0	1	1	1	traversing start control point of mitotic cell cycle
7088	8	0	0	0	1	1	1	regulation of mitosis
1763	1	0	0	0	1	1	1	branching morphogenesis
7067	24	0	0	0	1	1	1	mitosis
7059	1	0	0	0	1	1	1	chromosome segregation
7050	17	0	0	0	1	1	1	cell cycle arrest
7046	1	0	0	0	1	1	1	ribosome biogenesis
7043	1	0	0	0	1	1	1	intercellular junction assembly
19001	29	0	0	0	1	1	1	guanyl nucleotide binding
7025	1	0	0	0	1	1	1	beta-tubulin folding
7023	1	0	0	0	1	1	1	post-chaperonin tubulin folding pathway
7021	1	0	0	0	1	1	1	tubulin folding
7020	1	0	0	0	1	1	1	microtubule nucleation
7018	1	0	0	0	1	1	1	microtubule-based movement
7017	2	0	0	0	1	1	1	microtubule-based process
7016	1	0	0	0	1	1	1	cytoskeletal anchoring
1710	1	0	0	0	1	1	1	mesoderm cell fate commitment
7015	2	0	0	0	1	1	1	actin filament organization
7010	19	0	0	0	1	1	1	cytoskeleton organization and biogenesis
1707	1	0	0	0	1	1	1	mesoderm formation
1704	1	0	0	0	1	1	1	formation of primary germ layer
7001	12	0	0	0	1	1	1	chromosome organization and biogenesis (sensu Eukarya)
6596	1	0	0	0	1	1	1	polyamine biosynthesis
6595	1	0	0	0	1	1	1	polyamine metabolism
6583	2	0	0	0	1	1	1	melanin biosynthesis from tyrosine
6582	2	0	0	0	1	1	1	melanin metabolism
6576	1	0	0	0	1	1	1	biogenic amine metabolism
6575	1	0	0	0	1	1	1	amino acid derivative metabolism
6572	1	0	0	0	1	1	1	tyrosine catabolism
6570	3	0	0	0	1	1	1	tyrosine metabolism
6565	1	0	0	0	1	1	1	L-serine catabolism
6563	1	0	0	0	1	1	1	L-serine metabolism
6562	1	0	0	0	1	1	1	proline catabolism
6560	1	0	0	0	1	1	1	proline metabolism
6559	1	0	0	0	1	1	1	phenylalanine catabolism
6558	1	0	0	0	1	1	1	L-phenylalanine metabolism
6555	1	0	0	0	1	1	1	methionine metabolism
6547	1	0	0	0	1	1	1	histidine metabolism
6544	1	0	0	0	1	1	1	glycine metabolism
6541	2	0	0	0	1	1	1	glutamine metabolism
6537	1	0	0	0	1	1	1	glutamate biosynthesis
6536	1	0	0	0	1	1	1	glutamate metabolism
6534	1	0	0	0	1	1	1	cysteine metabolism
6520	15	0	0	0	1	1	1	amino acid metabolism
6519	16	0	0	0	1	1	1	amino acid and derivative metabolism
6512	6	0	0	0	1	1	1	ubiquitin cycle
6511	5	0	0	0	1	1	1	ubiquitin-dependent protein catabolism
45240	1	0	0	0	1	1	1	alpha-ketoglutarate dehydrogenase complex
45239	1	0	0	0	1	1	1	TCA cycle enzyme complex
45216	1	0	0	0	1	1	1	intercellular junction assembly and/or maintenance
1672	1	0	0	0	1	1	1	regulation of chromatin assembly/disassembly
1666	1	0	0	0	1	1	1	response to hypoxia
1664	6	0	0	0	1	1	1	G-protein-coupled receptor binding
6486	2	0	0	0	1	1	1	protein amino acid glycosylation
6479	2	0	0	0	1	1	1	protein amino acid methylation
6471	1	0	0	0	1	1	1	protein amino acid ADP-ribosylation
6470	16	0	0	0	1	1	1	protein amino acid dephosphorylation
6457	6	0	0	0	1	1	1	protein folding
6446	1	0	0	0	1	1	1	regulation of translational initiation
6445	6	0	0	0	1	1	1	regulation of translation
6426	1	0	0	0	1	1	1	glycyl-tRNA aminoacylation
6422	1	0	0	0	1	1	1	aspartyl-tRNA aminoacylation
6418	2	0	0	0	1	1	1	tRNA aminoacylation for protein translation
6417	2	0	0	0	1	1	1	regulation of protein biosynthesis
6414	3	0	0	0	1	1	1	translational elongation
6413	4	0	0	0	1	1	1	translational initiation
6412	27	0	0	0	1	1	1	protein biosynthesis
45191	1	0	0	0	1	1	1	regulation of isotype switching
45190	2	0	0	0	1	1	1	isotype switching
6406	2	0	0	0	1	1	1	mRNA-nucleus export
6405	2	0	0	0	1	1	1	RNA-nucleus export
6403	2	0	0	0	1	1	1	RNA localization
6400	2	0	0	0	1	1	1	tRNA modification
45182	6	0	0	0	1	1	1	translation regulator activity
2011	1	0	0	0	1	1	1	morphogenesis of an epithelial sheet
2009	1	0	0	0	1	1	1	morphogenesis of an epithelium
5996	4	0	0	0	1	1	1	monosaccharide metabolism
5978	1	0	0	0	1	1	1	glycogen biosynthesis
5977	2	0	0	0	1	1	1	glycogen metabolism
5976	2	0	0	0	1	1	1	polysaccharide metabolism
5975	10	0	0	0	1	1	1	carbohydrate metabolism
5971	1	0	0	0	1	1	1	ribonucleoside-diphosphate reductase complex
5964	1	0	0	0	1	1	1	phosphorylase kinase complex
5952	1	0	0	0	1	1	1	cAMP-dependent protein kinase complex
45104	1	0	0	0	1	1	1	intermediate filament cytoskeleton organization and biogenesis
45103	1	0	0	0	1	1	1	intermediate filament-based process
5947	1	0	0	0	1	1	1	alpha-ketoglutarate dehydrogenase complex (sensu Eukarya)
5942	1	0	0	0	1	1	1	phosphoinositide 3-kinase complex
5941	9	0	0	0	1	1	1	unlocalized
5938	3	0	0	0	1	1	1	cell cortex
5923	1	0	0	0	1	1	1	tight junction
1569	1	0	0	0	1	1	1	patterning of blood vessels
1568	10	0	0	0	1	1	1	blood vessel development
5918	1	0	0	0	1	1	1	septate junction
5905	1	0	0	0	1	1	1	coated pit
5902	1	0	0	0	1	1	1	microvillus
5901	1	0	0	0	1	1	1	caveola
1525	10	0	0	0	1	1	1	angiogenesis
1509	1	0	0	0	1	1	1	legumain activity
1502	2	0	0	0	1	1	1	cartilage condensation
6399	2	0	0	0	1	1	1	tRNA metabolism
6397	7	0	0	0	1	1	1	mRNA processing
6396	13	0	0	0	1	1	1	RNA processing
6378	1	0	0	0	1	1	1	mRNA polyadenylation
6376	1	0	0	0	1	1	1	mRNA splice site selection
6368	1	0	0	0	1	1	1	RNA elongation from Pol II promoter
6367	2	0	0	0	1	1	1	transcription initiation from Pol II promoter
6364	1	0	0	0	1	1	1	rRNA processing
6352	2	0	0	0	1	1	1	transcription initiation
6338	1	0	0	0	1	1	1	chromatin remodeling
6335	1	0	0	0	1	1	1	DNA replication-dependent nucleosome assembly
6334	1	0	0	0	1	1	1	nucleosome assembly
6333	5	0	0	0	1	1	1	chromatin assembly/disassembly
6325	10	0	0	0	1	1	1	establishment and/or maintenance of chromatin architecture
6323	11	0	0	0	1	1	1	DNA packaging
6312	3	0	0	0	1	1	1	mitotic recombination
6310	15	0	0	0	1	1	1	DNA recombination
6309	1	0	0	0	1	1	1	DNA fragmentation
6308	2	0	0	0	1	1	1	DNA catabolism
6307	1	0	0	0	1	1	1	DNA dealkylation
6306	2	0	0	0	1	1	1	DNA methylation
6305	2	0	0	0	1	1	1	DNA alkylation
6304	4	0	0	0	1	1	1	DNA modification
6303	2	0	0	0	1	1	1	double-strand break repair via nonhomologous end-joining
6302	6	0	0	0	1	1	1	double-strand break repair
6301	2	0	0	0	1	1	1	postreplication repair
45089	1	0	0	0	1	1	1	positive regulation of innate immune response
45088	1	0	0	0	1	1	1	regulation of innate immune response
45087	19	0	0	0	1	1	1	innate immune response
45078	1	0	0	0	1	1	1	positive regulation of interferon-gamma biosynthesis
45077	1	0	0	0	1	1	1	negative regulation of interferon-gamma biosynthesis
45072	2	0	0	0	1	1	1	regulation of interferon-gamma biosynthesis
5896	1	0	0	0	1	1	1	interleukin-6 receptor complex
5890	1	0	0	0	1	1	1	sodium/potassium-exchanging ATPase complex
45047	2	0	0	0	1	1	1	protein-ER targeting
45045	4	0	0	0	1	1	1	secretory pathway
5884	1	0	0	0	1	1	1	actin filament
5876	1	0	0	0	1	1	1	spindle microtubule
5875	2	0	0	0	1	1	1	microtubule associated complex
5874	3	0	0	0	1	1	1	microtubule
45019	1	0	0	0	1	1	1	negative regulation of nitric oxide biosynthesis
45012	8	0	0	0	1	1	1	MHC class II receptor activity
5859	1	0	0	0	1	1	1	muscle myosin
5853	1	0	0	0	1	1	1	eukaryotic translation elongation factor 1 complex
5852	1	0	0	0	1	1	1	eukaryotic translation initiation factor 3 complex
5851	1	0	0	0	1	1	1	eukaryotic translation initiation factor 2B complex
45005	5	0	0	0	1	1	1	maintenance of fidelity during DNA-dependent DNA replication
5844	1	0	0	0	1	1	1	polysome
5843	4	0	0	0	1	1	1	cytosolic small ribosomal subunit (sensu Eukarya)
5842	2	0	0	0	1	1	1	cytosolic large ribosomal subunit (sensu Eukarya)
5840	10	0	0	0	1	1	1	ribosome
5839	2	0	0	0	1	1	1	proteasome core complex (sensu Eukarya)
5834	3	0	0	0	1	1	1	heterotrimeric G-protein complex
5833	1	0	0	0	1	1	1	hemoglobin complex
5830	6	0	0	0	1	1	1	cytosolic ribosome (sensu Eukarya)
5829	26	0	0	0	1	1	1	cytosol
5826	1	0	0	0	1	1	1	contractile ring
5819	7	0	0	0	1	1	1	spindle
5816	1	0	0	0	1	1	1	spindle pole body
5815	4	0	0	0	1	1	1	microtubule organizing center
5813	4	0	0	0	1	1	1	centrosome
6298	5	0	0	0	1	1	1	mismatch repair
6296	1	0	0	0	1	1	1	nucleotide-excision repair, DNA incision, 5'-to lesion
6289	9	0	0	0	1	1	1	nucleotide-excision repair
6284	2	0	0	0	1	1	1	base-excision repair
6283	2	0	0	0	1	1	1	transcription-coupled nucleotide-excision repair
6281	43	0	0	0	1	1	1	DNA repair
6275	4	0	0	0	1	1	1	regulation of DNA replication
6271	2	0	0	0	1	1	1	DNA strand elongation
6270	5	0	0	0	1	1	1	DNA replication initiation
6268	2	0	0	0	1	1	1	DNA unwinding
6266	2	0	0	0	1	1	1	DNA ligation
6265	4	0	0	0	1	1	1	DNA topological change
6261	24	0	0	0	1	1	1	DNA-dependent DNA replication
6260	35	0	0	0	1	1	1	DNA replication
18212	2	0	0	0	1	1	1	peptidyl-tyrosine modification
6241	4	0	0	0	1	1	1	CTP biosynthesis
6235	1	0	0	0	1	1	1	dTTP biosynthesis
6233	1	0	0	0	1	1	1	dTDP biosynthesis
6231	1	0	0	0	1	1	1	dTMP biosynthesis
922	4	0	0	0	1	1	1	spindle pole
6228	4	0	0	0	1	1	1	UTP biosynthesis
6222	1	0	0	0	1	1	1	UMP biosynthesis
6221	9	0	0	0	1	1	1	pyrimidine nucleotide biosynthesis
6220	11	0	0	0	1	1	1	pyrimidine nucleotide metabolism
910	28	0	0	0	1	1	1	cytokinesis
902	2	0	0	0	1	1	1	cellular morphogenesis
6207	3	0	0	0	1	1	1	'de novo' pyrimidine base biosynthesis
6206	3	0	0	0	1	1	1	pyrimidine base metabolism
5794	8	0	0	0	1	1	1	Golgi apparatus
5792	4	0	0	0	1	1	1	microsome
5791	1	0	0	0	1	1	1	rough endoplasmic reticulum
5789	2	0	0	0	1	1	1	endoplasmic reticulum membrane
5788	2	0	0	0	1	1	1	endoplasmic reticulum lumen
5784	1	0	0	0	1	1	1	translocon
5783	10	0	0	0	1	1	1	endoplasmic reticulum
5773	7	0	0	0	1	1	1	vacuole
5768	3	0	0	0	1	1	1	endosome
5765	1	0	0	0	1	1	1	lysosomal membrane
5764	7	0	0	0	1	1	1	lysosome
5761	1	0	0	0	1	1	1	mitochondrial ribosome
5759	3	0	0	0	1	1	1	mitochondrial matrix
5743	3	0	0	0	1	1	1	mitochondrial inner membrane
5741	4	0	0	0	1	1	1	mitochondrial outer membrane
5740	7	0	0	0	1	1	1	mitochondrial membrane
5730	3	0	0	0	1	1	1	nucleolus
5720	1	0	0	0	1	1	1	nuclear heterochromatin
18193	2	0	0	0	1	1	1	peptidyl-amino acid modification
6189	2	0	0	0	1	1	1	'de novo' IMP biosynthesis
6188	2	0	0	0	1	1	1	IMP biosynthesis
6183	6	0	0	0	1	1	1	GTP biosynthesis
6177	3	0	0	0	1	1	1	GMP biosynthesis
40029	2	0	0	0	1	1	1	regulation of gene expression, epigenetic
6168	1	0	0	0	1	1	1	adenine salvage
6167	1	0	0	0	1	1	1	AMP biosynthesis
6166	2	0	0	0	1	1	1	purine ribonucleoside salvage
6164	15	0	0	0	1	1	1	purine nucleotide biosynthesis
6163	16	0	0	0	1	1	1	purine nucleotide metabolism
40014	1	0	0	0	1	1	1	regulation of body size
40008	2	0	0	0	1	1	1	regulation of growth
40007	7	0	0	0	1	1	1	growth
6144	4	0	0	0	1	1	1	purine base metabolism
18108	2	0	0	0	1	1	1	peptidyl-tyrosine phosphorylation
6118	9	0	0	0	1	1	1	electron transport
6112	2	0	0	0	1	1	1	energy reserve metabolism
5694	22	0	0	0	1	1	1	chromosome
5680	1	0	0	0	1	1	1	anaphase-promoting complex
5678	1	0	0	0	1	1	1	chromatin assembly complex
5667	9	0	0	0	1	1	1	transcription factor complex
5663	4	0	0	0	1	1	1	DNA replication factor C complex
5662	1	0	0	0	1	1	1	DNA replication factor A complex
5660	4	0	0	0	1	1	1	delta-DNA polymerase cofactor complex
5659	4	0	0	0	1	1	1	delta DNA polymerase complex
5657	6	0	0	0	1	1	1	replication fork
5654	16	0	0	0	1	1	1	nucleoplasm
5653	2	0	0	0	1	1	1	perinuclear space
5643	4	0	0	0	1	1	1	nuclear pore
5635	5	0	0	0	1	1	1	nuclear membrane
5626	1	0	0	0	1	1	1	insoluble fraction
5622	395	7	0	7	0.8839	1	1	intracellular
792	1	0	0	0	1	1	1	heterochromatin
790	1	0	0	0	1	1	1	nuclear chromatin
6096	3	0	0	0	1	1	1	glycolysis
6092	3	0	0	0	1	1	1	main pathways of carbohydrate metabolism
6091	6	0	0	0	1	1	1	energy pathways
785	13	0	0	0	1	1	1	chromatin
6082	21	0	0	0	1	1	1	organic acid metabolism
776	2	0	0	0	1	1	1	kinetochore
775	2	0	0	0	1	1	1	chromosome, pericentric region
6073	2	0	0	0	1	1	1	glucan metabolism
6066	5	0	0	0	1	1	1	alcohol metabolism
726	2	0	0	0	1	1	1	non-recombinational repair
725	1	0	0	0	1	1	1	recombinational repair
724	1	0	0	0	1	1	1	double-strand break repair via homologous recombination
6011	1	0	0	0	1	1	1	UDP-glucose metabolism
6007	3	0	0	0	1	1	1	glucose catabolism
6006	4	0	0	0	1	1	1	glucose metabolism
700	1	0	0	0	1	1	1	mismatch base pair DNA N-glycosylase activity
9986	2	0	0	0	1	1	1	cell surface
9966	6	0	0	0	1	1	1	regulation of signal transduction
5598	1	0	0	0	1	1	1	short-chain collagen
5597	1	0	0	0	1	1	1	collagen type XVI
5593	1	0	0	0	1	1	1	facit collagen
5592	2	0	0	0	1	1	1	collagen type XI
5591	1	0	0	0	1	1	1	collagen type VIII
5587	3	0	0	0	1	1	1	collagen type IV
5586	1	0	0	0	1	1	1	collagen type III
5585	1	0	0	0	1	1	1	collagen type II
5584	1	0	0	0	1	1	1	collagen type I
5583	4	0	0	0	1	1	1	fibrillar collagen
9925	1	0	0	0	1	1	1	basal plasma membrane
5542	1	0	0	0	1	1	1	folic acid binding
5541	5	0	0	0	1	1	1	acyl-CoA or acyl binding
5540	3	0	0	0	1	1	1	hyaluronic acid binding
5529	3	0	0	0	1	1	1	sugar binding
5525	29	0	0	0	1	1	1	GTP binding
5516	10	0	0	0	1	1	1	calmodulin binding
5507	1	0	0	0	1	1	1	copper ion binding
5506	2	0	0	0	1	1	1	iron ion binding
50900	1	0	0	0	1	1	1	immune cell migration
9894	1	0	0	0	1	1	1	regulation of catabolism
9893	1	0	0	0	1	1	1	positive regulation of metabolism
9892	1	0	0	0	1	1	1	negative regulation of metabolism
9891	1	0	0	0	1	1	1	positive regulation of biosynthesis
9890	1	0	0	0	1	1	1	negative regulation of biosynthesis
9889	5	0	0	0	1	1	1	regulation of biosynthesis
9880	1	0	0	0	1	1	1	embryonic pattern specification
9855	1	0	0	0	1	1	1	determination of bilateral symmetry
5496	1	0	0	0	1	1	1	steroid binding
5489	8	0	0	0	1	1	1	electron transporter activity
4992	1	0	0	0	1	1	1	platelet activating factor receptor activity
50801	3	0	0	0	1	1	1	ion homeostasis
50800	21	0	0	0	1	1	1	hydrolase activity, acting on acid anhydrides, acting on GTP, involved in cellular and subcellular movement
4981	1	0	0	0	1	1	1	muscarinic acetylcholine receptor activity
4969	1	0	0	0	1	1	1	histamine receptor activity
4968	1	0	0	0	1	1	1	gonadotropin-releasing hormone receptor activity
4965	1	0	0	0	1	1	1	GABA-B receptor activity
4957	1	0	0	0	1	1	1	prostaglandin E receptor activity
4955	1	0	0	0	1	1	1	prostaglandin receptor activity
4954	1	0	0	0	1	1	1	prostanoid receptor activity
4953	1	0	0	0	1	1	1	icosanoid receptor activity
16917	1	0	0	0	1	1	1	GABA receptor activity
16910	1	0	0	0	1	1	1	SAP kinase 3 activity
16909	6	0	0	0	1	1	1	SAP kinase activity
16903	3	0	0	0	1	1	1	oxidoreductase activity, acting on the aldehyde or oxo group of donors
4926	2	0	0	0	1	1	1	non-G-protein coupled 7TM receptor activity
4920	1	0	0	0	1	1	1	interleukin-10 receptor activity
4915	1	0	0	0	1	1	1	interleukin-6 receptor activity
4907	5	0	0	0	1	1	1	interleukin receptor activity
4906	1	0	0	0	1	1	1	interferon-gamma receptor activity
4904	1	0	0	0	1	1	1	interferon receptor activity
4900	1	0	0	0	1	1	1	erythropoietin receptor activity
12505	9	0	0	0	1	1	1	endomembrane system
12502	27	0	0	0	1	1	1	induction of programmed cell death
9799	1	0	0	0	1	1	1	determination of symmetry
502	3	0	0	0	1	1	1	proteasome complex (sensu Eukarya)
9792	2	0	0	0	1	1	1	embryonic development (sensu Animalia)
5386	2	0	0	0	1	1	1	carrier activity
9719	48	0	0	0	1	1	1	response to endogenous stimulus
5355	2	0	0	0	1	1	1	glucose transporter activity
5351	1	0	0	0	1	1	1	sugar porter activity
50798	1	0	0	0	1	1	1	activated T-cell proliferation
5345	1	0	0	0	1	1	1	purine transporter activity
5344	1	0	0	0	1	1	1	oxygen transporter activity
50792	1	0	0	0	1	1	1	regulation of viral life cycle
50778	1	0	0	0	1	1	1	positive regulation of immune response
50776	1	0	0	0	1	1	1	regulation of immune response
50774	1	0	0	0	1	1	1	negative regulation of dendrite morphogenesis
50773	1	0	0	0	1	1	1	regulation of dendrite morphogenesis
5319	2	0	0	0	1	1	1	lipid transporter activity
50768	1	0	0	0	1	1	1	negative regulation of neurogenesis
50767	1	0	0	0	1	1	1	regulation of neurogenesis
16899	1	0	0	0	1	1	1	oxidoreductase activity, acting on the CH-OH group of donors, oxygen as acceptor
16887	12	0	0	0	1	1	1	ATPase activity
16886	5	0	0	0	1	1	1	ligase activity, forming phosphoric ester bonds
16884	1	0	0	0	1	1	1	carbon-nitrogen ligase activity, with glutamine as amido-N-donor
16883	5	0	0	0	1	1	1	other carbon-nitrogen ligase activity
16882	1	0	0	0	1	1	1	cyclo-ligase activity
16881	5	0	0	0	1	1	1	acid-D-amino acid ligase activity
16879	10	0	0	0	1	1	1	ligase activity, forming carbon-nitrogen bonds
16876	2	0	0	0	1	1	1	ligase activity, forming aminoacyl-tRNA and related compounds
16875	2	0	0	0	1	1	1	ligase activity, forming carbon-oxygen bonds
16874	17	0	0	0	1	1	1	ligase activity
16873	4	0	0	0	1	1	1	other isomerase activity
16864	1	0	0	0	1	1	1	intramolecular isomerase activity, transposing S-S bonds
16860	1	0	0	0	1	1	1	intramolecular isomerase activity
4896	8	0	0	0	1	1	1	hematopoietin/interferon-class (D200-domain) cytokine receptor activity
16859	2	0	0	0	1	1	1	cis-trans isomerase activity
16853	8	0	0	0	1	1	1	isomerase activity
4886	2	0	0	0	1	1	1	retinoid-X receptor activity
4883	1	0	0	0	1	1	1	glucocorticoid receptor activity
16846	1	0	0	0	1	1	1	carbon-sulfur lyase activity
16842	1	0	0	0	1	1	1	amidine-lyase activity
16840	1	0	0	0	1	1	1	carbon-nitrogen lyase activity
4879	7	0	0	0	1	1	1	ligand-dependent nuclear receptor activity
4873	1	0	0	0	1	1	1	asialoglycoprotein receptor activity
16839	1	0	0	0	1	1	1	other carbon-oxygen lyase activity
16836	1	0	0	0	1	1	1	hydro-lyase activity
16835	2	0	0	0	1	1	1	carbon-oxygen lyase activity
16831	3	0	0	0	1	1	1	carboxy-lyase activity
16830	3	0	0	0	1	1	1	carbon-carbon lyase activity
4869	1	0	0	0	1	1	1	cysteine protease inhibitor activity
4864	1	0	0	0	1	1	1	protein phosphatase inhibitor activity
4861	5	0	0	0	1	1	1	cyclin-dependent protein kinase inhibitor activity
16829	8	0	0	0	1	1	1	lyase activity
16820	1	0	0	0	1	1	1	hydrolase activity, acting on acid anhydrides, catalyzing transmembrane movement of substances
4855	1	0	0	0	1	1	1	xanthine oxidase activity
4854	2	0	0	0	1	1	1	xanthine dehydrogenase activity
4852	1	0	0	0	1	1	1	uroporphyrinogen-III synthase activity
4850	1	0	0	0	1	1	1	uridine phosphorylase activity
16818	12	0	0	0	1	1	1	hydrolase activity, acting on acid anhydrides, in phosphorus-containing anhydrides
16817	36	0	0	0	1	1	1	hydrolase activity, acting on acid anhydrides
16811	5	0	0	0	1	1	1	hydrolase activity, acting on carbon-nitrogen (but not peptide) bonds, in linear amides
4849	1	0	0	0	1	1	1	uridine kinase activity
4842	3	0	0	0	1	1	1	ubiquitin-protein ligase activity
4840	5	0	0	0	1	1	1	ubiquitin conjugating enzyme activity
16805	1	0	0	0	1	1	1	dipeptidase activity
4839	1	0	0	0	1	1	1	ubiquitin activating enzyme activity
4820	1	0	0	0	1	1	1	glycine-tRNA ligase activity
4815	1	0	0	0	1	1	1	aspartate-tRNA ligase activity
4812	2	0	0	0	1	1	1	tRNA ligase activity
9636	1	0	0	0	1	1	1	response to toxin
5267	1	0	0	0	1	1	1	potassium channel activity
5261	1	0	0	0	1	1	1	cation channel activity
9618	3	0	0	0	1	1	1	response to pathogenic bacteria
9617	3	0	0	0	1	1	1	response to bacteria
9615	6	0	0	0	1	1	1	response to virus
50672	1	0	0	0	1	1	1	negative regulation of lymphocyte proliferation
50671	2	0	0	0	1	1	1	positive regulation of lymphocyte proliferation
50670	3	0	0	0	1	1	1	regulation of lymphocyte proliferation
50667	1	0	0	0	1	1	1	homocysteine metabolism
5216	2	0	0	0	1	1	1	ion channel activity
50666	1	0	0	0	1	1	1	regulation of homocysteine metabolism
50658	2	0	0	0	1	1	1	RNA transport
50657	2	0	0	0	1	1	1	nucleic acid transport
16799	2	0	0	0	1	1	1	hydrolase activity, hydrolyzing N-glycosyl compounds
16798	2	0	0	0	1	1	1	hydrolase activity, acting on glycosyl bonds
16791	16	0	0	0	1	1	1	phosphoric monoester hydrolase activity
16790	2	0	0	0	1	1	1	thiolester hydrolase activity
16789	2	0	0	0	1	1	1	carboxylic ester hydrolase activity
16779	6	0	0	0	1	1	1	nucleotidyltransferase activity
16776	9	0	0	0	1	1	1	phosphotransferase activity, phosphate group as acceptor
16769	1	0	0	0	1	1	1	transferase activity, transferring nitrogenous groups
16765	4	0	0	0	1	1	1	transferase activity, transferring alkyl or aryl (other than methyl) groups
16764	2	0	0	0	1	1	1	transferase activity, transferring other glycosyl groups
16763	6	0	0	0	1	1	1	transferase activity, transferring pentosyl groups
4799	1	0	0	0	1	1	1	thymidylate synthase activity
4798	1	0	0	0	1	1	1	thymidylate kinase activity
4791	1	0	0	0	1	1	1	thioredoxin-disulfide reductase activity
16758	2	0	0	0	1	1	1	transferase activity, transferring hexosyl groups
16757	11	0	0	0	1	1	1	transferase activity, transferring glycosyl groups
4785	1	0	0	0	1	1	1	copper, zinc superoxide dismutase activity
4784	1	0	0	0	1	1	1	superoxide dismutase activity
16747	2	0	0	0	1	1	1	transferase activity, transferring groups other than amino-acyl groups
16746	2	0	0	0	1	1	1	transferase activity, transferring acyl groups
16742	2	0	0	0	1	1	1	hydroxymethyl-, formyl- and related transferase activity
16741	10	0	0	0	1	1	1	transferase activity, transferring one-carbon groups
16728	2	0	0	0	1	1	1	oxidoreductase activity, acting on CH2 groups, disulfide as acceptor
16725	2	0	0	0	1	1	1	oxidoreductase activity, acting on CH2 groups
16721	1	0	0	0	1	1	1	oxidoreductase activity, acting on superoxide radicals as acceptor
398	5	0	0	0	1	1	1	nuclear mRNA splicing, via spliceosome
4748	2	0	0	0	1	1	1	ribonucleoside-diphosphate reductase activity
16702	1	0	0	0	1	1	1	oxidoreductase activity, acting on single donors with incorporation of molecular oxygen, incorporation of two atoms of oxygen
16701	1	0	0	0	1	1	1	oxidoreductase activity, acting on single donors with incorporation of molecular oxygen
4731	1	0	0	0	1	1	1	purine-nucleoside phosphorylase activity
47878	1	0	0	0	1	1	1	erythritol kinase activity
377	5	0	0	0	1	1	1	RNA splicing, via transesterification reactions with bulged adenosine as nucleophile
375	5	0	0	0	1	1	1	RNA splicing, via transesterification reactions
4727	1	0	0	0	1	1	1	prenylated protein tyrosine phosphatase activity
4725	10	0	0	0	1	1	1	protein-tyrosine-phosphatase activity
4722	4	0	0	0	1	1	1	protein serine/threonine phosphatase activity
4721	15	0	0	0	1	1	1	phosphoprotein phosphatase activity
4715	1	0	0	0	1	1	1	non-membrane spanning protein tyrosine kinase activity
4712	5	0	0	0	1	1	1	protein threonine/tyrosine kinase activity
4709	1	0	0	0	1	1	1	MAP kinase kinase kinase activity
4708	5	0	0	0	1	1	1	MAP kinase kinase activity
4707	9	0	0	0	1	1	1	MAP kinase activity
4705	3	0	0	0	1	1	1	JUN kinase activity
4704	1	0	0	0	1	1	1	NF-kappaB-inducing kinase activity
4703	2	0	0	0	1	1	1	G-protein coupled receptor kinase activity
4702	15	0	0	0	1	1	1	receptor signaling protein serine/threonine kinase activity
339	2	0	0	0	1	1	1	RNA cap binding
323	7	0	0	0	1	1	1	lytic vacuole
313	1	0	0	0	1	1	1	organellar ribosome
9596	4	0	0	0	1	1	1	detection of pest/pathogen/parasite
9595	4	0	0	0	1	1	1	detection of biotic stimulus
5179	3	0	0	0	1	1	1	hormone activity
5174	1	0	0	0	1	1	1	CD40 receptor binding
5172	2	0	0	0	1	1	1	vascular endothelial growth factor receptor binding
5164	5	0	0	0	1	1	1	tumor necrosis factor receptor binding
5161	2	0	0	0	1	1	1	platelet-derived growth factor receptor binding
5160	2	0	0	0	1	1	1	transforming growth factor beta receptor binding
17124	1	0	0	0	1	1	1	SH3-domain binding
5159	2	0	0	0	1	1	1	insulin-like growth factor receptor binding
5155	1	0	0	0	1	1	1	epidermal growth factor receptor activating ligand activity
5154	2	0	0	0	1	1	1	epidermal growth factor receptor binding
42994	3	0	0	0	1	1	1	cytoplasmic sequestering of transcription factor
42992	3	0	0	0	1	1	1	negative regulation of transcription factor-nucleus import
42991	3	0	0	0	1	1	1	transcription factor-nucleus import
42990	3	0	0	0	1	1	1	regulation of transcription factor-nucleus import
9506	1	0	0	0	1	1	1	plasmodesma
5148	1	0	0	0	1	1	1	prolactin receptor binding
5147	1	0	0	0	1	1	1	oncostatin-M receptor binding
5146	1	0	0	0	1	1	1	leukemia inhibitory factor receptor binding
5144	1	0	0	0	1	1	1	interleukin-13 receptor binding
5143	1	0	0	0	1	1	1	interleukin-12 receptor binding
5142	1	0	0	0	1	1	1	interleukin-11 receptor binding
5141	1	0	0	0	1	1	1	interleukin-10 receptor binding
42981	44	0	0	0	1	1	1	regulation of apoptosis
5139	1	0	0	0	1	1	1	interleukin-7 receptor binding
5138	1	0	0	0	1	1	1	interleukin-6 receptor binding
5135	1	0	0	0	1	1	1	interleukin-3 receptor binding
5134	1	0	0	0	1	1	1	interleukin-2 receptor binding
5133	1	0	0	0	1	1	1	interferon-gamma receptor binding
5132	2	0	0	0	1	1	1	interferon-alpha/beta receptor binding
5131	1	0	0	0	1	1	1	growth hormone receptor binding
5126	13	0	0	0	1	1	1	hematopoietin/interferon-class (D200-domain) cytokine receptor binding
5125	39	0	0	0	1	1	1	cytokine activity
5123	1	0	0	0	1	1	1	death receptor binding
5100	3	0	0	0	1	1	1	Rho GTPase activator activity
16684	1	0	0	0	1	1	1	oxidoreductase activity, acting on peroxide as acceptor
4696	1	0	0	0	1	1	1	glycogen synthase kinase 3 activity
4694	1	0	0	0	1	1	1	eukaryotic translation initiation factor 2alpha kinase activity
4693	9	0	0	0	1	1	1	cyclin-dependent protein kinase activity
16656	1	0	0	0	1	1	1	monodehydroascorbate reductase (NADH) activity
16655	1	0	0	0	1	1	1	oxidoreductase activity, acting on NADH or NADPH, quinone or similar compound as acceptor
16654	1	0	0	0	1	1	1	oxidoreductase activity, acting on NADH or NADPH, disulfide as acceptor
16651	2	0	0	0	1	1	1	oxidoreductase activity, acting on NADH or NADPH
16650	1	0	0	0	1	1	1	oxidoreductase activity, acting on the CH-NH group of donors, other acceptors
4689	1	0	0	0	1	1	1	phosphorylase kinase activity
4687	1	0	0	0	1	1	1	myosin-light-chain kinase activity
4685	1	0	0	0	1	1	1	calcium/calmodulin-dependent protein kinase activity
4683	3	0	0	0	1	1	1	calmodulin regulated protein kinase activity
4681	1	0	0	0	1	1	1	casein kinase I activity
4680	1	0	0	0	1	1	1	casein kinase activity
16646	1	0	0	0	1	1	1	oxidoreductase activity, acting on the CH-NH group of donors, NAD or NADP as acceptor
16645	2	0	0	0	1	1	1	oxidoreductase activity, acting on the CH-NH group of donors
4675	2	0	0	0	1	1	1	transmembrane receptor protein serine/threonine kinase activity
16637	1	0	0	0	1	1	1	oxidoreductase activity, acting on the CH-CH group of donors, other acceptors
16634	1	0	0	0	1	1	1	oxidoreductase activity, acting on the CH-CH group of donors, oxygen as acceptor
16627	1	0	0	0	1	1	1	oxidoreductase activity, acting on the CH-CH group of donors
16624	1	0	0	0	1	1	1	oxidoreductase activity, acting on the aldehyde or oxo group of donors, disulfide as acceptor
16623	1	0	0	0	1	1	1	oxidoreductase activity, acting on the aldehyde or oxo group of donors, oxygen as acceptor
16620	1	0	0	0	1	1	1	oxidoreductase activity, acting on the aldehyde or oxo group of donors, NAD or NADP as acceptor
4657	1	0	0	0	1	1	1	proline dehydrogenase activity
16616	7	0	0	0	1	1	1	oxidoreductase activity, acting on the CH-OH group of donors, NAD or NADP as acceptor
16614	7	0	0	0	1	1	1	oxidoreductase activity, acting on CH-OH group of donors
4645	1	0	0	0	1	1	1	phosphorylase activity
4644	1	0	0	0	1	1	1	phosphoribosylglycinamide formyltransferase activity
4643	1	0	0	0	1	1	1	phosphoribosylaminoimidazolecarboxamide formyltransferase activity
4641	1	0	0	0	1	1	1	phosphoribosylformylglycinamidine cyclo-ligase activity
287	7	0	0	0	1	1	1	magnesium ion binding
280	29	0	0	0	1	1	1	nuclear division
4639	1	0	0	0	1	1	1	phosphoribosylaminoimidazolesuccinocarboxamide synthase activity
4638	1	0	0	0	1	1	1	phosphoribosylaminoimidazole carboxylase activity
4637	1	0	0	0	1	1	1	phosphoribosylamine-glycine ligase activity
279	29	0	0	0	1	1	1	M phase
278	79	0	0	0	1	1	1	mitotic cell cycle
271	1	0	0	0	1	1	1	polysaccharide biosynthesis
4629	1	0	0	0	1	1	1	phospholipase C activity
4622	1	0	0	0	1	1	1	lysophospholipase activity
4620	2	0	0	0	1	1	1	phospholipase activity
4602	1	0	0	0	1	1	1	glutathione peroxidase activity
245	1	0	0	0	1	1	1	spliceosome assembly
228	3	0	0	0	1	1	1	nuclear chromosome
226	2	0	0	0	1	1	1	microtubule cytoskeleton organization and biogenesis
9451	2	0	0	0	1	1	1	RNA modification
5096	11	0	0	0	1	1	1	GTPase activator activity
5094	3	0	0	0	1	1	1	Rho GDP-dissociation inhibitor activity
5092	3	0	0	0	1	1	1	GDP-dissociation inhibitor activity
9441	1	0	0	0	1	1	1	glycolate metabolism
5089	1	0	0	0	1	1	1	Rho guanyl-nucleotide exchange factor activity
5087	1	0	0	0	1	1	1	Ran guanyl-nucleotide exchange factor activity
5086	1	0	0	0	1	1	1	ARF guanyl-nucleotide exchange factor activity
5085	8	0	0	0	1	1	1	guanyl-nucleotide exchange factor activity
5083	14	0	0	0	1	1	1	small GTPase regulatory/interacting protein activity
5080	1	0	0	0	1	1	1	protein kinase C binding
5079	2	0	0	0	1	1	1	protein kinase A anchoring activity
5076	2	0	0	0	1	1	1	receptor signaling protein serine/threonine kinase signaling protein activity
5070	7	0	0	0	1	1	1	SH3/SH2 adaptor protein activity
5069	7	0	0	0	1	1	1	transmembrane receptor protein tyrosine kinase docking protein activity
5066	7	0	0	0	1	1	1	transmembrane receptor protein tyrosine kinase signaling protein activity
5062	3	0	0	0	1	1	1	hematopoietin/interferon-class (D200-domain) cytokine receptor signal transducer activity
17028	1	0	0	0	1	1	1	protein stabilization activity
17026	1	0	0	0	1	1	1	procollagen C-endopeptidase activity
9410	3	0	0	0	1	1	1	response to xenobiotic stimulus
5055	1	0	0	0	1	1	1	laminin receptor activity
48193	2	0	0	0	1	1	1	Golgi vesicle transport
48192	1	0	0	0	1	1	1	peptide antigen stabilization activity
9408	1	0	0	0	1	1	1	response to heat
17017	1	0	0	0	1	1	1	MAP kinase phosphatase activity
9405	2	0	0	0	1	1	1	pathogenesis
5048	2	0	0	0	1	1	1	signal sequence binding
5044	1	0	0	0	1	1	1	scavenger receptor activity
5024	2	0	0	0	1	1	1	transforming growth factor beta receptor activity
5021	5	0	0	0	1	1	1	vascular endothelial growth factor receptor activity
30894	6	0	0	0	1	1	1	replisome
5018	1	0	0	0	1	1	1	platelet-derived growth factor alpha-receptor activity
5017	2	0	0	0	1	1	1	platelet-derived growth factor receptor activity
5014	1	0	0	0	1	1	1	neurotrophin TRKA receptor activity
5013	1	0	0	0	1	1	1	neurotrophin TRK receptor activity
5012	1	0	0	0	1	1	1	Neu/ErbB-2 receptor activity
5011	1	0	0	0	1	1	1	macrophage colony stimulating factor receptor activity
5010	1	0	0	0	1	1	1	insulin-like growth factor receptor activity
5008	1	0	0	0	1	1	1	hepatocyte growth factor receptor activity
5006	3	0	0	0	1	1	1	epidermal growth factor receptor activity
5005	2	0	0	0	1	1	1	transmembrane-ephrin receptor activity
5003	5	0	0	0	1	1	1	ephrin receptor activity
5001	2	0	0	0	1	1	1	transmembrane receptor protein tyrosine phosphatase activity
30879	1	0	0	0	1	1	1	mammary gland development
30867	1	0	0	0	1	1	1	rough endoplasmic reticulum membrane
30864	2	0	0	0	1	1	1	cortical actin cytoskeleton
30863	2	0	0	0	1	1	1	cortical cytoskeleton
16585	1	0	0	0	1	1	1	chromatin remodeling complex
16582	1	0	0	0	1	1	1	non-covalent chromatin modification
42824	1	0	0	0	1	1	1	MHC class I peptide loading complex
16568	6	0	0	0	1	1	1	chromatin modification
16567	1	0	0	0	1	1	1	protein ubiquitination
16563	7	0	0	0	1	1	1	transcriptional activator activity
30838	1	0	0	0	1	1	1	positive regulation of actin filament polymerization
4590	1	0	0	0	1	1	1	orotidine-5'-phosphate decarboxylase activity
30833	1	0	0	0	1	1	1	regulation of actin filament polymerization
30832	2	0	0	0	1	1	1	regulation of actin filament length
8943	1	0	0	0	1	1	1	glyceraldehyde-3-phosphate dehydrogenase activity
4588	1	0	0	0	1	1	1	orotate phosphoribosyltransferase activity
4586	1	0	0	0	1	1	1	ornithine decarboxylase activity
16539	1	0	0	0	1	1	1	protein splicing
16534	2	0	0	0	1	1	1	cyclin-dependent protein kinase 5 activator activity
16533	2	0	0	0	1	1	1	cyclin-dependent protein kinase 5 activator complex
16525	1	0	0	0	1	1	1	negative regulation of angiogenesis
4550	4	0	0	0	1	1	1	nucleoside-diphosphate kinase activity
47696	1	0	0	0	1	1	1	beta-adrenergic-receptor kinase activity
188	4	0	0	0	1	1	1	inactivation of MAPK
187	1	0	0	0	1	1	1	activation of MAPK
16506	1	0	0	0	1	1	1	apoptosis activator activity
16505	3	0	0	0	1	1	1	apoptotic protease activator activity
16504	3	0	0	0	1	1	1	protease activator activity
16500	1	0	0	0	1	1	1	protein-hormone receptor activity
4537	1	0	0	0	1	1	1	caspase-activated deoxyribonuclease activity
4536	4	0	0	0	1	1	1	deoxyribonuclease activity
4520	2	0	0	0	1	1	1	endodeoxyribonuclease activity
4519	4	0	0	0	1	1	1	endonuclease activity
159	2	0	0	0	1	1	1	protein phosphatase type 2A complex
158	1	0	0	0	1	1	1	protein phosphatase type 2A activity
152	1	0	0	0	1	1	1	nuclear ubiquitin ligase complex
151	1	0	0	0	1	1	1	ubiquitin ligase complex
139	3	0	0	0	1	1	1	Golgi membrane
122	8	0	0	0	1	1	1	negative regulation of transcription from Pol II promoter
118	3	0	0	0	1	1	1	histone deacetylase complex
115	1	0	0	0	1	1	1	S-specific transcription in mitotic cell cycle
105	1	0	0	0	1	1	1	histidine biosynthesis
9396	1	0	0	0	1	1	1	folic acid and derivative biosynthesis
9395	1	0	0	0	1	1	1	phospholipid catabolism
9347	1	0	0	0	1	1	1	aspartate carbamoyltransferase complex
9320	1	0	0	0	1	1	1	phosphoribosylaminoimidazole carboxylase complex
9314	1	0	0	0	1	1	1	response to radiation
9311	1	0	0	0	1	1	1	oligosaccharide metabolism
9310	3	0	0	0	1	1	1	amine catabolism
9309	5	0	0	0	1	1	1	amine biosynthesis
9308	16	0	0	0	1	1	1	amine metabolism
42770	3	0	0	0	1	1	1	DNA damage response, signal transduction
48066	3	0	0	0	1	1	1	pigmentation
8898	1	0	0	0	1	1	1	homocysteine S-methyltransferase activity
42742	1	0	0	0	1	1	1	defense response to bacteria
16491	22	0	0	0	1	1	1	oxidoreductase activity
16486	1	0	0	0	1	1	1	peptide hormone processing
16485	2	0	0	0	1	1	1	protein processing
16481	8	0	0	0	1	1	1	negative regulation of transcription
42708	1	0	0	0	1	1	1	elastase activity
16460	1	0	0	0	1	1	1	myosin II
4497	1	0	0	0	1	1	1	monooxygenase activity
16459	4	0	0	0	1	1	1	myosin
4488	1	0	0	0	1	1	1	methylenetetrahydrofolate dehydrogenase (NADP+) activity
4486	1	0	0	0	1	1	1	methylenetetrahydrofolate dehydrogenase activity
4477	1	0	0	0	1	1	1	methenyltetrahydrofolate cyclohydrolase activity
30705	1	0	0	0	1	1	1	cytoskeleton-dependent intracellular transport
16420	1	0	0	0	1	1	1	malonyltransferase activity
4459	2	0	0	0	1	1	1	L-lactate dehydrogenase activity
4457	2	0	0	0	1	1	1	lactate dehydrogenase activity
97	2	0	0	0	1	1	1	sulfur amino acid biosynthesis
96	3	0	0	0	1	1	1	sulfur amino acid metabolism
16419	1	0	0	0	1	1	1	S-malonyltransferase activity
16417	1	0	0	0	1	1	1	S-acyltransferase activity
87	24	0	0	0	1	1	1	M phase of mitotic cell cycle
86	18	0	0	0	1	1	1	G2/M transition of mitotic cell cycle
85	1	0	0	0	1	1	1	G2 phase of mitotic cell cycle
84	35	0	0	0	1	1	1	S phase of mitotic cell cycle
82	21	0	0	0	1	1	1	G1/S transition of mitotic cell cycle
80	9	0	0	0	1	1	1	G1 phase of mitotic cell cycle
16407	1	0	0	0	1	1	1	acetyltransferase activity
79	15	0	0	0	1	1	1	regulation of CDK activity
77	1	0	0	0	1	1	1	DNA damage response, signal transduction resulting in cell cycle arrest
76	1	0	0	0	1	1	1	DNA replication checkpoint
75	8	0	0	0	1	1	1	cell cycle checkpoint
4428	3	0	0	0	1	1	1	inositol/phosphatidylinositol kinase activity
4422	1	0	0	0	1	1	1	hypoxanthine phosphoribosyltransferase activity
67	37	0	0	0	1	1	1	DNA replication and chromosome cycle
60	2	0	0	0	1	1	1	protein-nucleus import, translocation
59	2	0	0	0	1	1	1	protein-nucleus import, docking
4407	3	0	0	0	1	1	1	histone deacetylase activity
4402	1	0	0	0	1	1	1	histone acetyltransferase activity
15980	5	0	0	0	1	1	1	energy derivation by oxidation of organic compounds
12	2	0	0	0	1	1	1	single strand break repair
3999	1	0	0	0	1	1	1	adenine phosphoribosyltransferase activity
4	24	0	0	0	1	1	1	biological_process unknown
9294	1	0	0	0	1	1	1	DNA mediated transformation
9292	1	0	0	0	1	1	1	genetic transfer
9290	1	0	0	0	1	1	1	cellular DNA uptake
3983	1	0	0	0	1	1	1	UTP-glucose-1-phosphate uridylyltransferase activity
15935	5	0	0	0	1	1	1	small ribosomal subunit
15934	3	0	0	0	1	1	1	large ribosomal subunit
15932	1	0	0	0	1	1	1	nucleobase, nucleoside, nucleotide and nucleic acid transporter activity
15931	2	0	0	0	1	1	1	nucleobase, nucleoside, nucleotide and nucleic acid transport
9266	1	0	0	0	1	1	1	response to temperature
9263	2	0	0	0	1	1	1	deoxyribonucleotide biosynthesis
9262	3	0	0	0	1	1	1	deoxyribonucleotide metabolism
9260	14	0	0	0	1	1	1	ribonucleotide biosynthesis
9259	15	0	0	0	1	1	1	ribonucleotide metabolism
3950	1	0	0	0	1	1	1	NAD+ ADP-ribosyltransferase activity
9250	1	0	0	0	1	1	1	glucan biosynthesis
43101	2	0	0	0	1	1	1	purine salvage
3938	2	0	0	0	1	1	1	IMP dehydrogenase activity
3937	1	0	0	0	1	1	1	IMP cyclohydrolase activity
3931	8	0	0	0	1	1	1	Rho small monomeric GTPase activity
3930	7	0	0	0	1	1	1	RAS small monomeric GTPase activity
3928	3	0	0	0	1	1	1	RAB small monomeric GTPase activity
3927	4	0	0	0	1	1	1	heterotrimeric G-protein GTPase activity
3925	14	0	0	0	1	1	1	small monomeric GTPase activity
3924	24	0	0	0	1	1	1	GTPase activity
3922	1	0	0	0	1	1	1	GMP synthase (glutamine-hydrolyzing) activity
3921	1	0	0	0	1	1	1	GMP synthase activity
9225	1	0	0	0	1	1	1	nucleotide-sugar metabolism
9221	2	0	0	0	1	1	1	pyrimidine deoxyribonucleotide biosynthesis
9220	5	0	0	0	1	1	1	pyrimidine ribonucleotide biosynthesis
3918	2	0	0	0	1	1	1	DNA topoisomerase (ATP-hydrolyzing) activity
3917	2	0	0	0	1	1	1	DNA topoisomerase type I activity
3916	4	0	0	0	1	1	1	DNA topoisomerase activity
9219	2	0	0	0	1	1	1	pyrimidine deoxyribonucleotide metabolism
9218	5	0	0	0	1	1	1	pyrimidine ribonucleotide metabolism
3910	3	0	0	0	1	1	1	DNA ligase (ATP) activity
9212	1	0	0	0	1	1	1	pyrimidine deoxyribonucleoside triphosphate biosynthesis
9211	1	0	0	0	1	1	1	pyrimidine deoxyribonucleoside triphosphate metabolism
3909	3	0	0	0	1	1	1	DNA ligase activity
3908	2	0	0	0	1	1	1	methylated-DNA-[protein]-cysteine S-methyltransferase activity
3906	1	0	0	0	1	1	1	DNA-(apurinic or apyrimidinic site) lyase activity
9209	4	0	0	0	1	1	1	pyrimidine ribonucleoside triphosphate biosynthesis
9208	4	0	0	0	1	1	1	pyrimidine ribonucleoside triphosphate metabolism
9206	6	0	0	0	1	1	1	purine ribonucleoside triphosphate biosynthesis
9205	7	0	0	0	1	1	1	purine ribonucleoside triphosphate metabolism
9202	1	0	0	0	1	1	1	deoxyribonucleoside triphosphate biosynthesis
9201	6	0	0	0	1	1	1	ribonucleoside triphosphate biosynthesis
9200	1	0	0	0	1	1	1	deoxyribonucleoside triphosphate metabolism
30695	18	0	0	0	1	1	1	GTPase regulator activity
30693	10	0	0	0	1	1	1	caspase activity
42626	1	0	0	0	1	1	1	ATPase activity, coupled to transmembrane movement of substances
42623	12	0	0	0	1	1	1	ATPase activity, coupled
8757	4	0	0	0	1	1	1	S-adenosylmethionine-dependent methyltransferase activity
16363	1	0	0	0	1	1	1	nuclear matrix
42605	1	0	0	0	1	1	1	peptide antigen binding
16358	1	0	0	0	1	1	1	dendrite morphogenesis
4386	7	0	0	0	1	1	1	helicase activity
4385	2	0	0	0	1	1	1	guanylate kinase activity
4372	3	0	0	0	1	1	1	glycine hydroxymethyltransferase activity
4365	1	0	0	0	1	1	1	glyceraldehyde-3-phosphate dehydrogenase (phosphorylating) activity
4364	4	0	0	0	1	1	1	glutathione transferase activity
4363	1	0	0	0	1	1	1	glutathione synthase activity
16329	21	0	0	0	1	1	1	apoptosis regulator activity
16323	1	0	0	0	1	1	1	basolateral plasma membrane
16322	1	0	0	0	1	1	1	neuronal remodeling
16311	16	0	0	0	1	1	1	dephosphorylation
4329	1	0	0	0	1	1	1	formate-tetrahydrofolate ligase activity
4320	1	0	0	0	1	1	1	oleoyl-[acyl-carrier protein] hydrolase activity
4314	1	0	0	0	1	1	1	[acyl-carrier protein] S-malonyltransferase activity
4312	1	0	0	0	1	1	1	fatty-acid synthase activity
43096	1	0	0	0	1	1	1	purine base salvage
43094	2	0	0	0	1	1	1	metabolic compound salvage
15891	7	0	0	0	1	1	1	siderochrome transport
43068	27	0	0	0	1	1	1	positive regulation of programmed cell death
43067	27	0	0	0	1	1	1	regulation of programmed cell death
43066	21	0	0	0	1	1	1	negative regulation of apoptosis
43065	27	0	0	0	1	1	1	positive regulation of apoptosis
43062	5	0	0	0	1	1	1	extracellular structure organization and biogenesis
9199	7	0	0	0	1	1	1	ribonucleoside triphosphate metabolism
9197	1	0	0	0	1	1	1	pyrimidine deoxyribonucleoside diphosphate biosynthesis
9196	1	0	0	0	1	1	1	pyrimidine deoxyribonucleoside diphosphate metabolism
3889	1	0	0	0	1	1	1	alpha DNA polymerase activity
3887	3	0	0	0	1	1	1	DNA-directed DNA polymerase activity
3886	1	0	0	0	1	1	1	DNA (cytosine-5-)-methyltransferase activity
9189	1	0	0	0	1	1	1	deoxyribonucleoside diphosphate biosynthesis
3883	1	0	0	0	1	1	1	CTP synthase activity
9186	2	0	0	0	1	1	1	deoxyribonucleoside diphosphate metabolism
43039	2	0	0	0	1	1	1	tRNA aminoacylation
43038	2	0	0	0	1	1	1	amino acid activation
43037	13	0	0	0	1	1	1	translation
9177	1	0	0	0	1	1	1	pyrimidine deoxyribonucleoside monophosphate biosynthesis
9176	1	0	0	0	1	1	1	pyrimidine deoxyribonucleoside monophosphate metabolism
43028	3	0	0	0	1	1	1	caspase regulator activity
9174	1	0	0	0	1	1	1	pyrimidine ribonucleoside monophosphate biosynthesis
9173	1	0	0	0	1	1	1	pyrimidine ribonucleoside monophosphate metabolism
3863	1	0	0	0	1	1	1	3-methyl-2-oxobutanoate dehydrogenase (2-methylpropanoyl-transferring) activity
9168	7	0	0	0	1	1	1	purine ribonucleoside monophosphate biosynthesis
9167	7	0	0	0	1	1	1	purine ribonucleoside monophosphate metabolism
9166	1	0	0	0	1	1	1	nucleotide catabolism
9165	21	0	0	0	1	1	1	nucleotide biosynthesis
9162	1	0	0	0	1	1	1	deoxyribonucleoside monophosphate metabolism
9161	8	0	0	0	1	1	1	ribonucleoside monophosphate metabolism
9157	1	0	0	0	1	1	1	deoxyribonucleoside monophosphate biosynthesis
9156	8	0	0	0	1	1	1	ribonucleoside monophosphate biosynthesis
9152	13	0	0	0	1	1	1	purine ribonucleotide biosynthesis
9150	14	0	0	0	1	1	1	purine ribonucleotide metabolism
9148	1	0	0	0	1	1	1	pyrimidine nucleoside triphosphate biosynthesis
9147	5	0	0	0	1	1	1	pyrimidine nucleoside triphosphate metabolism
9145	6	0	0	0	1	1	1	purine nucleoside triphosphate biosynthesis
9144	7	0	0	0	1	1	1	purine nucleoside triphosphate metabolism
9142	7	0	0	0	1	1	1	nucleoside triphosphate biosynthesis
9141	8	0	0	0	1	1	1	nucleoside triphosphate metabolism
46983	5	0	0	0	1	1	1	protein dimerization activity
46982	5	0	0	0	1	1	1	protein heterodimerization activity
3836	1	0	0	0	1	1	1	beta-galactoside alpha-2,3-sialyltransferase activity
3835	1	0	0	0	1	1	1	beta-galactoside alpha-2,6-sialyltransferase activity
9139	1	0	0	0	1	1	1	pyrimidine nucleoside diphosphate biosynthesis
9138	1	0	0	0	1	1	1	pyrimidine nucleoside diphosphate metabolism
46979	1	0	0	0	1	1	1	TAP2 binding
46978	1	0	0	0	1	1	1	TAP1 binding
46977	1	0	0	0	1	1	1	TAP binding
9133	1	0	0	0	1	1	1	nucleoside diphosphate biosynthesis
9132	2	0	0	0	1	1	1	nucleoside diphosphate metabolism
9130	2	0	0	0	1	1	1	pyrimidine nucleoside monophosphate biosynthesis
3826	1	0	0	0	1	1	1	alpha-ketoacid dehydrogenase activity
9129	2	0	0	0	1	1	1	pyrimidine nucleoside monophosphate metabolism
3823	6	0	0	0	1	1	1	antigen binding
9127	7	0	0	0	1	1	1	purine nucleoside monophosphate biosynthesis
9126	7	0	0	0	1	1	1	purine nucleoside monophosphate metabolism
9124	9	0	0	0	1	1	1	nucleoside monophosphate biosynthesis
9123	9	0	0	0	1	1	1	nucleoside monophosphate metabolism
9113	3	0	0	0	1	1	1	purine base biosynthesis
9112	7	0	0	0	1	1	1	nucleobase metabolism
42598	4	0	0	0	1	1	1	vesicular fraction
42592	4	0	0	0	1	1	1	homeostasis
3809	2	0	0	0	1	1	1	thrombin activity
9108	2	0	0	0	1	1	1	coenzyme biosynthesis
3800	8	0	0	0	1	1	1	antiviral response protein activity
9101	2	0	0	0	1	1	1	glycoprotein biosynthesis
9100	2	0	0	0	1	1	1	glycoprotein metabolism
46930	4	0	0	0	1	1	1	pore complex
42578	19	0	0	0	1	1	1	phosphoric ester hydrolase activity
42575	4	0	0	0	1	1	1	DNA polymerase complex
30595	1	0	0	0	1	1	1	immune cell chemotaxis
30594	2	0	0	0	1	1	1	neurotransmitter receptor activity
46916	1	0	0	0	1	1	1	transition metal ion homeostasis
46907	22	0	0	0	1	1	1	intracellular transport
16298	2	0	0	0	1	1	1	lipase activity
16297	1	0	0	0	1	1	1	acyl-[acyl-carrier protein] hydrolase activity
42532	1	0	0	0	1	1	1	negative regulation of tyrosine phosphorylation of STAT protein
16286	1	0	0	0	1	1	1	small conductance calcium-activated potassium channel activity
16284	1	0	0	0	1	1	1	alanine aminopeptidase activity
16283	4	0	0	0	1	1	1	eukaryotic 48S initiation complex
16282	5	0	0	0	1	1	1	eukaryotic 43S preinitiation complex
16281	1	0	0	0	1	1	1	eukaryotic translation initiation factor 4F complex
30552	1	0	0	0	1	1	1	3',5'-cAMP binding
30551	1	0	0	0	1	1	1	cyclic nucleotide binding
42518	1	0	0	0	1	1	1	negative regulation of tyrosine phosphorylation of Stat3 protein
16272	1	0	0	0	1	1	1	prefoldin complex
42516	1	0	0	0	1	1	1	regulation of tyrosine phosphorylation of Stat3 protein
8656	3	0	0	0	1	1	1	caspase activator activity
42509	1	0	0	0	1	1	1	regulation of tyrosine phosphorylation of STAT protein
8652	4	0	0	0	1	1	1	amino acid biosynthesis
42503	1	0	0	0	1	1	1	tyrosine phosphorylation of Stat3 protein
4296	1	0	0	0	1	1	1	t-plasminogen activator activity
30530	1	0	0	0	1	1	1	heterogeneous nuclear ribonucleoprotein complex
8645	2	0	0	0	1	1	1	hexose transport
8643	2	0	0	0	1	1	1	carbohydrate transport
8641	1	0	0	0	1	1	1	small protein activating enzyme activity
4289	1	0	0	0	1	1	1	subtilase activity
30529	12	0	0	0	1	1	1	ribonucleoprotein complex
8639	5	0	0	0	1	1	1	small protein conjugating enzyme activity
8637	2	0	0	0	1	1	1	apoptotic mitochondrial changes
8635	1	0	0	0	1	1	1	caspase activation via cytochrome c
8634	1	0	0	0	1	1	1	negative regulation of survival gene product activity
8632	14	0	0	0	1	1	1	apoptotic program
8630	2	0	0	0	1	1	1	DNA damage response, signal transduction resulting in induction of apoptosis
8629	3	0	0	0	1	1	1	induction of apoptosis by intracellular signals
8625	2	0	0	0	1	1	1	induction of apoptosis via death domain receptors
8624	7	0	0	0	1	1	1	induction of apoptosis by extracellular signals
16225	1	0	0	0	1	1	1	cysteine desulfhydrase activity
8610	3	0	0	0	1	1	1	lipid biosynthesis
8603	1	0	0	0	1	1	1	cAMP-dependent protein kinase regulator activity
8601	4	0	0	0	1	1	1	protein phosphatase type 2A regulator activity
4248	1	0	0	0	1	1	1	stromelysin 1 activity
16209	3	0	0	0	1	1	1	antioxidant activity
16208	1	0	0	0	1	1	1	AMP binding
4239	1	0	0	0	1	1	1	methionyl aminopeptidase activity
4235	1	0	0	0	1	1	1	matrilysin activity
4234	1	0	0	0	1	1	1	macrophage elastase activity
4229	1	0	0	0	1	1	1	gelatinase B activity
4228	1	0	0	0	1	1	1	gelatinase A activity
4221	1	0	0	0	1	1	1	ubiquitin thiolesterase activity
4217	1	0	0	0	1	1	1	cathepsin L activity
3799	1	0	0	0	1	1	1	antifungal peptide activity
3797	1	0	0	0	1	1	1	antibacterial peptide activity
15758	2	0	0	0	1	1	1	glucose transport
9086	1	0	0	0	1	1	1	methionine biosynthesis
3780	1	0	0	0	1	1	1	actin cross-linking activity
9084	1	0	0	0	1	1	1	glutamine family amino acid biosynthesis
9082	1	0	0	0	1	1	1	branched chain family amino acid biosynthesis
9081	1	0	0	0	1	1	1	branched chain family amino acid metabolism
15749	2	0	0	0	1	1	1	monosaccharide transport
3779	8	0	0	0	1	1	1	actin binding
3774	1	0	0	0	1	1	1	motor activity
3773	1	0	0	0	1	1	1	heat shock protein activity
3772	1	0	0	0	1	1	1	co-chaperonin activity
9076	1	0	0	0	1	1	1	histidine family amino acid biosynthesis
9075	1	0	0	0	1	1	1	histidine family amino acid metabolism
9074	1	0	0	0	1	1	1	aromatic amino acid family catabolism
9072	3	0	0	0	1	1	1	aromatic amino acid family metabolism
9071	1	0	0	0	1	1	1	serine family amino acid catabolism
9070	1	0	0	0	1	1	1	serine family amino acid biosynthesis
3767	1	0	0	0	1	1	1	co-chaperone activity
9069	2	0	0	0	1	1	1	serine family amino acid metabolism
3762	1	0	0	0	1	1	1	histone-specific chaperone activity
9067	1	0	0	0	1	1	1	aspartate family amino acid biosynthesis
9066	1	0	0	0	1	1	1	aspartate family amino acid metabolism
9065	1	0	0	0	1	1	1	glutamine family amino acid catabolism
9064	3	0	0	0	1	1	1	glutamine family amino acid metabolism
9063	3	0	0	0	1	1	1	amino acid catabolism
3756	1	0	0	0	1	1	1	protein disulfide isomerase activity
3755	1	0	0	0	1	1	1	peptidyl-prolyl cis-trans isomerase activity
3754	13	0	0	0	1	1	1	chaperone activity
9059	53	0	0	0	1	1	1	macromolecule biosynthesis
9058	63	0	0	0	1	1	1	biosynthesis
3746	2	0	0	0	1	1	1	translation elongation factor activity
3743	4	0	0	0	1	1	1	translation initiation factor activity
3730	1	0	0	0	1	1	1	mRNA 3'-UTR binding
46875	4	0	0	0	1	1	1	ephrin receptor binding
3729	4	0	0	0	1	1	1	mRNA binding
3725	1	0	0	0	1	1	1	double-stranded RNA binding
3724	1	0	0	0	1	1	1	RNA helicase activity
3723	20	0	0	0	1	1	1	RNA binding
3714	9	0	0	0	1	1	1	transcription corepressor activity
3713	9	0	0	0	1	1	1	transcription coactivator activity
3712	20	0	0	0	1	1	1	transcription cofactor activity
42493	1	0	0	0	1	1	1	response to drug
3709	1	0	0	0	1	1	1	RNA polymerase III transcription factor activity
3708	5	0	0	0	1	1	1	retinoic acid receptor activity
3707	6	0	0	0	1	1	1	steroid hormone receptor activity
3706	1	0	0	0	1	1	1	ligand-regulated transcription factor activity
3705	3	0	0	0	1	1	1	RNA polymerase II transcription factor activity, enhancer binding
3704	2	0	0	0	1	1	1	specific RNA polymerase II transcription factor activity
9008	2	0	0	0	1	1	1	DNA-methyltransferase activity
46823	2	0	0	0	1	1	1	negative regulation of nucleocytoplasmic transport
46822	3	0	0	0	1	1	1	regulation of nucleocytoplasmic transport
46821	1	0	0	0	1	1	1	extrachromosomal DNA
30484	1	0	0	0	1	1	1	muscle fiber
42445	1	0	0	0	1	1	1	hormone metabolism
42440	3	0	0	0	1	1	1	pigment metabolism
42438	2	0	0	0	1	1	1	melanin biosynthesis
16192	11	0	0	0	1	1	1	vesicle-mediated transport
8570	1	0	0	0	1	1	1	myosin ATPase activity
8565	7	0	0	0	1	1	1	protein transporter activity
16165	1	0	0	0	1	1	1	lipoxygenase activity
42401	1	0	0	0	1	1	1	biogenic amine biosynthesis
4197	15	0	0	0	1	1	1	cysteine-type endopeptidase activity
4194	1	0	0	0	1	1	1	pepsin A activity
4192	1	0	0	0	1	1	1	cathepsin D activity
4190	1	0	0	0	1	1	1	aspartic-type endopeptidase activity
8547	3	0	0	0	1	1	1	protein-synthesizing GTPase activity
4180	2	0	0	0	1	1	1	carboxypeptidase activity
8538	1	0	0	0	1	1	1	proteasome activator activity
8537	1	0	0	0	1	1	1	proteasome activator complex
8533	1	0	0	0	1	1	1	astacin activity
4179	1	0	0	0	1	1	1	membrane alanyl aminopeptidase activity
4177	3	0	0	0	1	1	1	aminopeptidase activity
16125	1	0	0	0	1	1	1	sterol metabolism
4158	1	0	0	0	1	1	1	dihydroorotate oxidase activity
4152	1	0	0	0	1	1	1	dihydroorotate dehydrogenase activity
4137	1	0	0	0	1	1	1	deoxycytidine kinase activity
4132	1	0	0	0	1	1	1	dCMP deaminase activity
4123	1	0	0	0	1	1	1	cystathionine gamma-lyase activity
4117	1	0	0	0	1	1	1	calmodulin-dependent cyclic-nucleotide phosphodiesterase activity
4115	1	0	0	0	1	1	1	cAMP-specific phosphodiesterase activity
4114	2	0	0	0	1	1	1	3',5'-cyclic-nucleotide phosphodiesterase activity
4112	2	0	0	0	1	1	1	cyclic-nucleotide phosphodiesterase activity
15671	1	0	0	0	1	1	1	oxygen transport
15669	1	0	0	0	1	1	1	gas transport
3697	6	0	0	0	1	1	1	single-stranded DNA binding
3693	1	0	0	0	1	1	1	P-element binding
3690	2	0	0	0	1	1	1	double-stranded DNA binding
3684	11	0	0	0	1	1	1	damaged DNA binding
3683	1	0	0	0	1	1	1	lamin/chromatin binding
3682	4	0	0	0	1	1	1	chromatin binding
3680	1	0	0	0	1	1	1	AT DNA binding
3678	6	0	0	0	1	1	1	DNA helicase activity
3673	828	19	21	40	1	1	1	Gene_Ontology
15631	2	0	0	0	1	1	1	tubulin binding
15630	12	0	0	0	1	1	1	microtubule cytoskeleton
15629	11	0	0	0	1	1	1	actin cytoskeleton
42398	1	0	0	0	1	1	1	amino acid derivative biosynthesis
42379	6	0	0	0	1	1	1	chemokine receptor binding
46718	1	0	0	0	1	1	1	viral entry
42348	2	0	0	0	1	1	1	NF-kappaB-nucleus import
42347	2	0	0	0	1	1	1	negative regulation of NF-kappaB-nucleus import
42345	2	0	0	0	1	1	1	regulation of NF-kappaB-nucleus import
30377	1	0	0	0	1	1	1	U-plasminogen activator receptor activity
8483	1	0	0	0	1	1	1	transaminase activity
30368	1	0	0	0	1	1	1	interleukin-17 receptor activity
16072	1	0	0	0	1	1	1	rRNA metabolism
16071	7	0	0	0	1	1	1	mRNA metabolism
8462	2	0	0	0	1	1	1	endopeptidase Clp activity
16070	13	0	0	0	1	1	1	RNA metabolism
16066	2	0	0	0	1	1	1	cellular defense response (sensu Vertebrata)
16064	12	0	0	0	1	1	1	humoral defense mechanism (sensu Vertebrata)
42308	2	0	0	0	1	1	1	negative regulation of protein-nucleus import
42306	3	0	0	0	1	1	1	regulation of protein-nucleus import
8452	2	0	0	0	1	1	1	RNA ligase activity
30337	1	0	0	0	1	1	1	DNA polymerase processivity factor activity
30333	9	0	0	0	1	1	1	antigen processing
16055	10	0	0	0	1	1	1	Wnt receptor signaling pathway
16053	3	0	0	0	1	1	1	organic acid biosynthesis
16052	3	0	0	0	1	1	1	carbohydrate catabolism
16051	1	0	0	0	1	1	1	carbohydrate biosynthesis
4084	1	0	0	0	1	1	1	branched-chain-amino-acid transaminase activity
16042	1	0	0	0	1	1	1	lipid catabolism
16034	1	0	0	0	1	1	1	maleylacetoacetate isomerase activity
16032	1	0	0	0	1	1	1	viral life cycle
8423	1	0	0	0	1	1	1	bleomycin hydrolase activity
30308	3	0	0	0	1	1	1	negative regulation of cell growth
30307	1	0	0	0	1	1	1	positive regulation of cell growth
8415	2	0	0	0	1	1	1	acyltransferase activity
16023	4	0	0	0	1	1	1	cytoplasmic vesicle
4051	1	0	0	0	1	1	1	arachidonate 5-lipoxygenase activity
4046	2	0	0	0	1	1	1	aminoacylase activity
19992	5	0	0	0	1	1	1	diacylglycerol binding
4031	1	0	0	0	1	1	1	aldehyde oxidase activity
19981	1	0	0	0	1	1	1	interleukin-6 binding
4024	1	0	0	0	1	1	1	alcohol dehydrogenase activity, zinc-dependent
4022	1	0	0	0	1	1	1	alcohol dehydrogenase activity
19975	1	0	0	0	1	1	1	interleukin-17 binding
4019	1	0	0	0	1	1	1	adenylosuccinate synthase activity
4018	1	0	0	0	1	1	1	adenylosuccinate lyase activity
4017	2	0	0	0	1	1	1	adenylate kinase activity
47150	1	0	0	0	1	1	1	betaine-homocysteine S-methyltransferase activity
19969	1	0	0	0	1	1	1	interleukin-10 binding
19965	5	0	0	0	1	1	1	interleukin binding
19964	1	0	0	0	1	1	1	interferon-gamma binding
19961	1	0	0	0	1	1	1	interferon binding
4009	1	0	0	0	1	1	1	ATP-binding cassette (ABC) transporter activity
4004	1	0	0	0	1	1	1	ATP-dependent RNA helicase activity
4003	6	0	0	0	1	1	1	ATP-dependent DNA helicase activity
4000	1	0	0	0	1	1	1	adenosine deaminase activity
19955	6	0	0	0	1	1	1	cytokine binding
19941	5	0	0	0	1	1	1	modification-dependent protein catabolism
19935	2	0	0	0	1	1	1	cyclic-nucleotide-mediated signaling
19933	2	0	0	0	1	1	1	cAMP-mediated signaling
19932	3	0	0	0	1	1	1	second-messenger-mediated signaling
19901	2	0	0	0	1	1	1	protein kinase binding
19900	2	0	0	0	1	1	1	kinase binding
46658	2	0	0	0	1	1	1	extrinsic to plasma membrane, GPI-anchored
46651	6	0	0	0	1	1	1	lymphocyte proliferation
42288	1	0	0	0	1	1	1	MHC class I protein binding
42287	1	0	0	0	1	1	1	MHC protein binding
42278	2	0	0	0	1	1	1	purine nucleoside metabolism
42277	3	0	0	0	1	1	1	peptide binding
30297	1	0	0	0	1	1	1	transmembrane receptor protein tyrosine kinase activator activity
30296	1	0	0	0	1	1	1	protein tyrosine kinase activator activity
30295	4	0	0	0	1	1	1	protein kinase activator activity
42254	1	0	0	0	1	1	1	ribosome biogenesis and assembly
30280	1	0	0	0	1	1	1	structural constituent of epidermis
8380	7	0	0	0	1	1	1	RNA splicing
30262	1	0	0	0	1	1	1	apoptotic nuclear changes
8373	2	0	0	0	1	1	1	sialyltransferase activity
8372	36	0	0	0	1	1	1	cellular_component unknown
30246	3	0	0	0	1	1	1	carbohydrate binding
8354	1	0	0	0	1	1	1	germ-cell migration
30236	1	0	0	0	1	1	1	anti-inflammatory response
8339	2	0	0	0	1	1	1	MP kinase activity
30219	1	0	0	0	1	1	1	megakaryocyte differentiation
30216	1	0	0	0	1	1	1	keratinocyte differentiation
8307	3	0	0	0	1	1	1	structural constituent of muscle
19899	4	0	0	0	1	1	1	enzyme binding
19898	6	0	0	0	1	1	1	extrinsic to membrane
19897	5	0	0	0	1	1	1	extrinsic to plasma membrane
19888	5	0	0	0	1	1	1	protein phosphatase regulator activity
19886	6	0	0	0	1	1	1	antigen processing, exogenous antigen via MHC class II
19885	3	0	0	0	1	1	1	antigen processing, endogenous antigen via MHC class I
19884	6	0	0	0	1	1	1	antigen presentation, exogenous antigen
19883	2	0	0	0	1	1	1	antigen presentation, endogenous antigen
19882	8	0	0	0	1	1	1	antigen presentation
19867	5	0	0	0	1	1	1	outer membrane
19866	3	0	0	0	1	1	1	inner membrane
19863	1	0	0	0	1	1	1	IgE binding
19856	3	0	0	0	1	1	1	pyrimidine base biosynthesis
19843	1	0	0	0	1	1	1	rRNA binding
19842	1	0	0	0	1	1	1	vitamin binding
19827	1	0	0	0	1	1	1	stem cell maintenance
15464	1	0	0	0	1	1	1	acetylcholine receptor activity
15433	1	0	0	0	1	1	1	peptide antigen transporter activity
15427	1	0	0	0	1	1	1	ABC-type efflux porter activity
46597	1	0	0	0	1	1	1	negative regulation of virion penetration
46596	1	0	0	0	1	1	1	regulation of virion penetration
15405	1	0	0	0	1	1	1	P-P-bond-hydrolysis-driven transporter activity
46579	1	0	0	0	1	1	1	positive regulation of RAS protein signal transduction
46578	1	0	0	0	1	1	1	regulation of RAS protein signal transduction
42175	2	0	0	0	1	1	1	nuclear envelope-endoplasmic reticulum network
42168	1	0	0	0	1	1	1	heme metabolism
42166	1	0	0	0	1	1	1	acetylcholine binding
42165	2	0	0	0	1	1	1	neurotransmitter binding
30199	1	0	0	0	1	1	1	collagen fibril organization
30198	5	0	0	0	1	1	1	extracellular matrix organization and biogenesis
46519	1	0	0	0	1	1	1	sphingoid metabolism
30183	3	0	0	0	1	1	1	B-cell differentiation
30182	2	0	0	0	1	1	1	neuron differentiation
46502	1	0	0	0	1	1	1	uroporphyrinogen III metabolism
30173	1	0	0	0	1	1	1	integral to Golgi membrane
8289	5	0	0	0	1	1	1	lipid binding
8287	4	0	0	0	1	1	1	protein serine/threonine phosphatase complex
8286	1	0	0	0	1	1	1	insulin receptor signaling pathway
8285	34	0	0	0	1	1	1	negative regulation of cell proliferation
42130	1	0	0	0	1	1	1	negative regulation of T-cell proliferation
30168	3	0	0	0	1	1	1	platelet activation
30162	1	0	0	0	1	1	1	regulation of proteolysis and peptidolysis
8277	4	0	0	0	1	1	1	regulation of G-protein coupled receptor protein signaling pathway
42129	3	0	0	0	1	1	1	regulation of T-cell proliferation
30159	1	0	0	0	1	1	1	receptor signaling complex scaffold activity
30151	2	0	0	0	1	1	1	molybdenum ion binding
8263	1	0	0	0	1	1	1	pyrimidine-specific mismatch base pair DNA N-glycosylase activity
8262	1	0	0	0	1	1	1	importin-alpha export receptor activity
42113	6	0	0	0	1	1	1	B-cell activation
30141	1	0	0	0	1	1	1	secretory granule
42108	1	0	0	0	1	1	1	positive regulation of cytokine biosynthesis
42107	2	0	0	0	1	1	1	cytokine metabolism
8253	1	0	0	0	1	1	1	5'-nucleotidase activity
8252	1	0	0	0	1	1	1	nucleotidase activity
42104	1	0	0	0	1	1	1	positive regulation of activated T-cell proliferation
42102	2	0	0	0	1	1	1	positive regulation of T-cell proliferation
42100	4	0	0	0	1	1	1	B-cell proliferation
30136	1	0	0	0	1	1	1	clathrin-coated vesicle
30135	1	0	0	0	1	1	1	coated vesicle
8248	2	0	0	0	1	1	1	pre-mRNA splicing factor activity
8238	4	0	0	0	1	1	1	exopeptidase activity
8235	2	0	0	0	1	1	1	metalloexopeptidase activity
8234	15	0	0	0	1	1	1	cysteine-type peptidase activity
30111	1	0	0	0	1	1	1	regulation of Wnt receptor signaling pathway
8227	2	0	0	0	1	1	1	amine receptor activity
30106	2	0	0	0	1	1	1	MHC class I receptor activity
30101	3	0	0	0	1	1	1	natural killer cell activation
8217	1	0	0	0	1	1	1	regulation of blood pressure
8213	2	0	0	0	1	1	1	protein amino acid alkylation
8203	1	0	0	0	1	1	1	cholesterol metabolism
8202	2	0	0	0	1	1	1	steroid metabolism
19752	21	0	0	0	1	1	1	carboxylic acid metabolism
15399	1	0	0	0	1	1	1	primary active transporter activity
19735	12	0	0	0	1	1	1	antimicrobial humoral response (sensu Vertebrata)
19733	1	0	0	0	1	1	1	antibacterial humoral response (sensu Vertebrata)
19731	1	0	0	0	1	1	1	antibacterial humoral response
19730	12	0	0	0	1	1	1	antimicrobial humoral response
19725	4	0	0	0	1	1	1	cell homeostasis
46483	9	0	0	0	1	1	1	heterocycle metabolism
46466	1	0	0	0	1	1	1	membrane lipid catabolism
46456	2	0	0	0	1	1	1	icosanoid biosynthesis
42098	3	0	0	0	1	1	1	T-cell proliferation
42095	2	0	0	0	1	1	1	interferon-gamma biosynthesis
42093	1	0	0	0	1	1	1	T-helper cell differentiation
42092	1	0	0	0	1	1	1	T-helper 2 type immune response
42089	2	0	0	0	1	1	1	cytokine biosynthesis
42088	2	0	0	0	1	1	1	T-helper 1 type immune response
42087	2	0	0	0	1	1	1	cell-mediated immune response
42083	1	0	0	0	1	1	1	5,10-methylenetetrahydrofolate-dependent methyltransferase activity
30099	1	0	0	0	1	1	1	myeloid blood cell differentiation
8189	10	0	0	0	1	1	1	apoptosis inhibitor activity
8187	1	0	0	0	1	1	1	poly-pyrimidine tract binding
8186	1	0	0	0	1	1	1	RNA-dependent ATPase activity
42036	1	0	0	0	1	1	1	negative regulation of cytokine biosynthesis
42035	2	0	0	0	1	1	1	regulation of cytokine biosynthesis
30062	1	0	0	0	1	1	1	TCA cycle enzyme complex (sensu Eukarya)
8172	3	0	0	0	1	1	1	S-methyltransferase activity
8170	1	0	0	0	1	1	1	N-methyltransferase activity
30056	1	0	0	0	1	1	1	hemidesmosome
30055	1	0	0	0	1	1	1	cell-matrix junction
8168	10	0	0	0	1	1	1	methyltransferase activity
8160	1	0	0	0	1	1	1	protein tyrosine phosphatase activator activity
30041	1	0	0	0	1	1	1	actin filament polymerization
8156	1	0	0	0	1	1	1	negative regulation of DNA replication
8154	2	0	0	0	1	1	1	actin polymerization and/or depolymerization
30036	6	0	0	0	1	1	1	actin cytoskeleton organization and biogenesis
8144	1	0	0	0	1	1	1	drug binding
30029	6	0	0	0	1	1	1	actin filament-based process
30022	2	0	0	0	1	1	1	adhesive extracellular matrix constituent
30020	1	0	0	0	1	1	1	extracellular matrix structural constituent conferring tensile strength
8139	2	0	0	0	1	1	1	nuclear localization sequence binding
8138	1	0	0	0	1	1	1	protein tyrosine/serine/threonine phosphatase activity
8135	6	0	0	0	1	1	1	translation factor activity, nucleic acid binding
8134	25	0	0	0	1	1	1	transcription factor binding
8133	2	0	0	0	1	1	1	collagenase activity
8130	1	0	0	0	1	1	1	neutrophil collagenase activity
30005	2	0	0	0	1	1	1	di-, tri-valent inorganic cation homeostasis
30003	3	0	0	0	1	1	1	cation homeostasis
30001	2	0	0	0	1	1	1	metal ion transport
45941	2	0	0	0	1	1	1	positive regulation of transcription
45930	1	0	0	0	1	1	1	negative regulation of mitotic cell cycle
15291	1	0	0	0	1	1	1	porter activity
15290	1	0	0	0	1	1	1	electrochemical potential-driven transporter activity
15269	1	0	0	0	1	1	1	calcium-activated potassium channel activity
15268	3	0	0	0	1	1	1	alpha-type channel activity
15267	3	0	0	0	1	1	1	channel/pore class transporter activity
15266	1	0	0	0	1	1	1	protein channel activity
7610	1	0	0	0	1	1	1	behavior
46394	3	0	0	0	1	1	1	carboxylic acid biosynthesis
15207	1	0	0	0	1	1	1	adenine transporter activity
15205	1	0	0	0	1	1	1	nucleobase transporter activity
46365	3	0	0	0	1	1	1	monosaccharide catabolism
8097	1	0	0	0	1	1	1	5S rRNA binding
8094	10	0	0	0	1	1	1	DNA-dependent ATPase activity
8093	1	0	0	0	1	1	1	cytoskeletal adaptor activity
8091	2	0	0	0	1	1	1	spectrin
8081	3	0	0	0	1	1	1	phosphoric diester hydrolase activity
8077	2	0	0	0	1	1	1	Hsp70/Hsp90 organizing protein activity
8067	1	0	0	0	1	1	1	metabotropic glutamate, GABA-B-like receptor activity
8066	1	0	0	0	1	1	1	glutamate receptor activity
8064	2	0	0	0	1	1	1	regulation of actin polymerization and/or depolymerization
45893	2	0	0	0	1	1	1	positive regulation of transcription, DNA-dependent
45892	8	0	0	0	1	1	1	negative regulation of transcription, DNA-dependent
8047	29	0	0	0	1	1	1	enzyme activator activity
45884	1	0	0	0	1	1	1	regulation of survival gene product activity
8037	2	0	0	0	1	1	1	cell recognition
8034	2	0	0	0	1	1	1	lipoprotein binding
8026	7	0	0	0	1	1	1	ATP-dependent helicase activity
8023	1	0	0	0	1	1	1	transcription elongation factor complex
8022	3	0	0	0	1	1	1	protein C-terminus binding
8021	1	0	0	0	1	1	1	synaptic vesicle
8017	2	0	0	0	1	1	1	microtubule binding
8016	1	0	0	0	1	1	1	regulation of heart rate
8015	6	0	0	0	1	1	1	circulation
8009	6	0	0	0	1	1	1	chemokine activity
15197	1	0	0	0	1	1	1	peptide transporter activity
15149	2	0	0	0	1	1	1	hexose transporter activity
15145	2	0	0	0	1	1	1	monosaccharide transporter activity
15144	2	0	0	0	1	1	1	carbohydrate transporter activity
7518	1	0	0	0	1	1	1	myoblast cell fate determination
7515	1	0	0	0	1	1	1	lymph gland development
7507	2	0	0	0	1	1	1	heart development
7500	1	0	0	0	1	1	1	mesoderm cell fate determination
46209	2	0	0	0	1	1	1	nitric oxide metabolism
